# Supplementary material for: Characterization of the intracellular neurexin interactome by in vivo proximity ligation suggests its involvement in presynaptic actin assembly
Source: PLoS Biol. 2024 Jan 22;22(1):e3002466. doi: 10.1371/journal.pbio.3002466 (PMC10802952; doi:10.1371/journal.pbio.3002466)
Supplement: S1 Table — (XLSX) [file pbio.3002466.s006.xlsx]

## Sheet: S1Table
Strain name	genotype	source
TV18675	wyIs685 [mig-13p::CLA-1::GFP & mig-13p::RAB-3::tdTomato] V	Kurshan et al., 2018
TV22469	nrx-1(wy1155), wyIs685 V	Kurshan et al., 2018
PTK57	nrx-1(kur2 [TurboID])	This study
PTK31	nrx-1(kur2), wyIs685 V	This study
PTK189	nrx-1(kur2) V; syd-2(wy1074) X	This study
TV23950	wyIs867 [rgef-1p::TurboID]	Kang Shen lab
PTK225	nrx-1(kur43 [DPBM-TurboID])	This study
PTK292	frm-4(tm8352) I; wyIs685 V	This study
PTK366	rig-3(ok2156) X; wyIs685 V	This study
PTK368	hum-4(ok550); wyIs685 V	This study
PTK309	nrx-1(kur66 [GS1]), wyIs685 V	This study
20	Kurshan, P. T. et al. γ-Neurexin and Frizzled Mediate Parallel Synapse Assembly Pathways Antagonized by Receptor Endocytosis. Neuron 100, 150-166.e154 (2018). https://doi.org:10.1016/J.NEURON.2018.09.007
