# Supplementary material for: Characterization of the intracellular neurexin interactome by in vivo proximity ligation suggests its involvement in presynaptic actin assembly
Source: PLoS Biol. 2024 Jan 22;22(1):e3002466. doi: 10.1371/journal.pbio.3002466 (PMC10802952; doi:10.1371/journal.pbio.3002466)
Supplement: S2 Table — Spreadsheet containing the entire preprocessed proteomics dataset, Biotin- and Biotin+ subsets, and list of up-regulated genes in the Biotin- and Biotin+ subsets. (XLSX) [file pbio.3002466.s007.xlsx]

## Sheet: Preprocesed Data
Accession	Description	Gene Symbol	Biological Process	Cellular Component	Molecular Function	nrx-1(∆PBM)::TurboID_1	nrx-1(∆PBM)::TurboID_2	nrx-1(∆PBM)::TurboID_3	nrx-1(∆PBM)::TurboID_Bio_1	nrx-1(∆PBM)::TurboID_Bio_2	nrx-1(∆PBM)::TurboID_Bio_3	Prgef-1::TurboID_1	Prgef-1::TurboID_2	Prgef-1::TurboID_3	Prgef-1::TurboID_Bio_1	Prgef-1::TurboID_Bio_2	Prgef-1::TurboID_Bio_3	Wild_Type_1	Wild_Type_2	Wild_Type_3	Wild_Type_Bio_1	Wild_Type_Bio_2	Wild_Type_Bio_3	nrx-1::TurboID_1	nrx-1::TurboID_2	nrx-1::TurboID_3	nrx-1::TurboID_Bio_1	nrx-1::TurboID_Bio_2	nrx-1::TurboID_Bio_3
P02566	Myosin-4 OS=Caenorhabditis elegans OX=6239 GN=unc-54 PE=1 SV=2	unc-54	cell organization and biogenesis;other biological processes	cytoskeleton	cytoskeletal activity;other molecular function	7.40751	8.90356	8.66022	8.12221	8.60691	8.5764	7.73927	6.87241	7.62259	7.35261	7.569	7.44941	6.70805	6.49109	5.69558	3.42589	6.006	5.80385	6.77548	4.70061	6.95849	6.97098	6.85644	6.23329
P12845	Myosin-2 OS=Caenorhabditis elegans OX=6239 GN=myo-2 PE=1 SV=2	myo-2	other biological processes	cytoskeleton;other cell component	cytoskeletal activity;other molecular function	4.75123	5.83968	5.89077	5.13695	5.73669	5.15349	5.25958	4.27756	5.17719	4.50836	4.85625	5.58563	4.3152	4.42045	3.33733	1.94881	4.53099	3.81306	5.33299	3.47209	5.65037	5.74015	5.00409	4.51966
P02567	Myosin-1 OS=Caenorhabditis elegans OX=6239 GN=myo-1 PE=1 SV=3	myo-1	other biological processes	cytoskeleton	cytoskeletal activity;other molecular function	5.65036	6.8223	6.81343	6.18961	6.40937	6.45955	6.19581	5.82237	5.58332	5.34758	5.74072	6.1228	4.63854	4.88085	3.83083	2.43115	4.83536	4.20892	5.81501	4.05316	6.0827	6.48485	5.791	5.03897
P12844	Myosin-3 OS=Caenorhabditis elegans OX=6239 GN=myo-3 PE=2 SV=1	myo-3	other biological processes	cytoskeleton	cytoskeletal activity;other molecular function	5.12333	6.00786	6.53714	5.60493	6.03441	6.013	5.09781	4.64044	5.41324	4.38084	4.94083	5.64215	3.25552	3.58936	2.20857	0.891494	3.86759	2.7745	4.68615	1.82039	4.44327	5.01315	3.91935	3.41203
V6CLU0	KETtiN (Drosophila actin-binding) homolog OS=Caenorhabditis elegans OX=6239 GN=ketn-1 PE=1 SV=1	ketn-1				2.81823	2.8397	3.8213	3.87433	2.80683	3.91682	3.08452	2.73687	2.91725	2.9145	3.06665	3.60784	2.1115	2.56335	2.1994	1.81033	3.26597	2.40936	2.86297	2.81359	2.23419	2.62346	2.86257	2.4367
A0A5E4LXR0	Non-muscle MYosin OS=Caenorhabditis elegans OX=6239 GN=nmy-1 PE=1 SV=1	nmy-1		cytoskeleton;other cell component	cytoskeletal activity;other molecular function	3.55999	4.49359	4.54234	3.71326	3.66862	4.34211	3.52274	1.83744	3.52316	2.37283	3.06638	4.28464	1.18168	2.21478	1.32948	-2.84384	3.14263	1.45006	2.47573	-0.301274	2.17999	2.78467	2.05313	0.847559
Q20641	Non-muscle MYosin OS=Caenorhabditis elegans OX=6239 GN=nmy-1 PE=1 SV=2	nmy-1_Q20641	developmental processes;other biological processes	cytoskeleton;other cell component	cytoskeletal activity;other molecular function	-1.00503	0.0464889	-5.93042	-0.174345	0.688304	0.316745	0.823993	-5.82809	0.235909	-0.519837	-0.482022	0.772597	-5.34205	-5.82421	-5.44939	-5.53321	0.184218	-0.967177	-5.26863	-5.341	-1.03589	-1.13811	-0.756304	-5.41396
O17732	Pyruvate carboxylase 1 OS=Caenorhabditis elegans OX=6239 GN=pyc-1 PE=1 SV=1	pyc-1	other metabolic processes	other cell component	other molecular function	6.81708	5.38437	5.91738	7.34136	6.84438	6.40658	6.48265	6.66557	6.7673	7.74129	7.06866	6.88263	4.96031	5.24224	5.66711	6.60891	6.65335	6.48787	5.59316	6.0664	6.21403	6.31226	6.69235	6.99004
Q21000	MYOsin heavy chain structural genes OS=Caenorhabditis elegans OX=6239 GN=myo-5 PE=1 SV=1	myo-5		cytoskeleton;other cell component	cytoskeletal activity;other molecular function	3.63202	4.05864	4.31702	3.75987	4.97208	4.6965	3.86775	3.88565	4.11357	4.45571	4.00554	4.29784	2.4066	2.4456	2.20797	2.86944	3.6982	3.36548	3.70983	2.64445	3.14529	3.76793	3.05089	2.70318
P18948	Vitellogenin-6 OS=Caenorhabditis elegans OX=6239 GN=vit-6 PE=1 SV=5	vit-6	transport;other biological processes	non-structural extracellular	transporter activity;other molecular function	4.02614	3.20132	5.28015	4.08549	3.41019	3.21605	4.64008	4.59692	4.48441	4.6282	3.76233	3.92046	4.19607	4.86722	4.708	3.50694	5.80896	4.15762	3.2854	4.00905	2.88391	2.87675	4.67422	3.40398
G5EBY3	Non-muscle MYosin OS=Caenorhabditis elegans OX=6239 GN=nmy-2 PE=1 SV=1	nmy-2	cell cycle OR cell proliferation;developmental processes;other biological processes	plasma membrane;other membranes;cytoskeleton;other cell component	cytoskeletal activity;other molecular function	1.87196	3.47868	4.38135	2.65382	3.00177	2.97615	2.59048	1.42314	2.77028	1.82026	2.17647	3.30124	0.625174	1.78883	-0.0610821	-2.08457	2.75103	0.935057	1.78084	-0.971457	1.29807	1.90695	1.16437	-0.370723
H2L0M0	Acetyl-CoA carboxylase OS=Caenorhabditis elegans OX=6239 GN=pod-2 PE=1 SV=1	pod-2	other metabolic processes;developmental processes;other biological processes	other membranes;ER/Golgi	other molecular function	3.61926	3.64384	2.34316	4.36699	3.82854	3.79193	4.88888	3.32169	3.28444	4.03913	3.83829	2.59371	2.13408	2.37115	2.49815	3.84203	3.44788	4.25608	0.764816	1.44567	1.79924	0.816362	1.43963	1.88353
Q19842	Propionyl-CoA carboxylase alpha chain, mitochondrial OS=Caenorhabditis elegans OX=6239 GN=pcca-1 PE=1 SV=1	pcca-1	other metabolic processes	mitochondrion	other molecular function	7.1273	5.75077	5.80528	7.28115	7.481	7.09532	6.83334	6.14243	7.06385	7.8733	7.71612	7.41172	5.76705	5.38482	5.88068	7.04789	6.83511	6.84068	5.93477	6.35261	6.42472	6.54786	7.05692	7.58498
P06125	Vitellogenin-5 OS=Caenorhabditis elegans OX=6239 GN=vit-5 PE=2 SV=2	vit-5	transport	non-structural extracellular	transporter activity;other molecular function	3.55566	3.51339	4.47703	4.11487	4.08918	3.87374	5.87628	5.83215	5.31045	4.63807	4.53233	4.78272	3.22611	3.84787	3.67791	3.40652	2.85691	3.6397	2.534	2.92378	2.57543	1.50649	1.18836	1.99263
P18947	Vitellogenin-4 OS=Caenorhabditis elegans OX=6239 GN=vit-4 PE=1 SV=3	vit-4	transport	non-structural extracellular	transporter activity;other molecular function	2.53805	2.36444	2.68902	2.58129	2.92357	2.73939	3.71078	4.19884	3.11682	2.44434	3.18263	3.204	1.97243	2.64888	2.64372	2.36972	1.39546	1.98639	0.62348	1.06775	0.887145	0.65324	-0.749388	0.539464
O17921	Tubulin beta chain OS=Caenorhabditis elegans OX=6239 GN=tbb-1 PE=1 SV=1	tbb-1	cell cycle OR cell proliferation;cell organization and biogenesis	cytoskeleton;other cell component	cytoskeletal activity;other molecular function	2.14271	1.39991	1.7551	1.5435	2.01948	1.87357	1.61858	1.23114	1.77345	1.89364	1.57987	1.58734	1.79712	1.27826	1.50707	1.81658	2.79995	1.98921	1.47591	1.66938	1.6167	2.18266	2.6551	2.29239
P52275	Tubulin beta-2 chain OS=Caenorhabditis elegans OX=6239 GN=tbb-2 PE=1 SV=1	tbb-2	cell cycle OR cell proliferation;cell organization and biogenesis	cytoskeleton;other cell component	cytoskeletal activity;other molecular function	4.84845	4.93677	4.65766	5.24082	5.32772	5.06713	4.89994	5.18297	5.21369	5.06801	5.16803	5.0223	4.92462	4.58203	4.7974	5.16201	4.93955	4.98579	4.88521	5.06924	5.09607	5.22598	5.46665	5.43717
Q10663	Bifunctional glyoxylate cycle protein OS=Caenorhabditis elegans OX=6239 GN=icl-1 PE=1 SV=2	icl-1	other metabolic processes;other biological processes		other molecular function	4.45338	4.1356	4.12648	4.28275	4.52591	4.20391	4.27488	4.32663	4.52154	4.45815	4.28492	4.29909	4.623	4.67716	4.77288	4.77582	4.64697	4.63665	5.2976	5.36341	5.22035	4.90665	5.52834	5.41678
Q9N4J2	Vitellogenin-3 OS=Caenorhabditis elegans OX=6239 GN=vit-3 PE=1 SV=1	vit-3	transport	non-structural extracellular	transporter activity;other molecular function	0.198893	0.509262	1.54086	1.16436	1.10263	0.75377	2.19999	2.29297	1.92947	1.3207	1.76672	1.77475	0.164301	0.682913	0.339052	0.398594	-0.263713	0.341724	-0.388379	-0.682755	0.0149052	-3.55856	-1.30483	-0.360345
O45430	MethylCrotonoyl-Coenzyme A Carboxylase (Alpha) OS=Caenorhabditis elegans OX=6239 GN=mccc-1 PE=1 SV=2	mccc-1		mitochondrion	other molecular function	6.37651	5.72458	6.19653	6.6409	6.72161	6.43571	6.35788	6.51517	6.6064	6.79336	6.69404	6.10894	5.22706	5.28797	5.48447	6.03885	6.238	6.11995	5.4408	6.00828	5.90602	5.60652	5.75369	6.17179
P05690	Vitellogenin-2 OS=Caenorhabditis elegans OX=6239 GN=vit-2 PE=1 SV=5	vit-2	transport	non-structural extracellular;other cell component	transporter activity;other molecular function	2.53661	2.71328	3.70606	3.17366	2.55875	3.00044	3.48088	3.46585	3.64976	3.34639	3.15607	3.14879	2.21134	2.86096	2.62982	1.95623	2.32367	2.47352	2.44084	3.12596	1.39489	1.40988	2.60941	2.27891
P34574	Probable clathrin heavy chain 1 OS=Caenorhabditis elegans OX=6239 GN=chc-1 PE=1 SV=1	chc-1	cell organization and biogenesis;transport;developmental processes;other biological processes	plasma membrane;other membranes;cytoskeleton;ER/Golgi;other cell component	other molecular function	2.91334	2.93499	3.09173	3.12183	3.10277	3.15696	3.2499	3.29829	3.47022	3.72585	3.3993	3.76415	3.23087	3.45516	3.38127	3.30323	3.3904	3.32559	3.50668	3.48116	3.59268	3.48768	3.63372	3.51906
Q22866	Tropomyosin isoforms a/b/d/f OS=Caenorhabditis elegans OX=6239 GN=lev-11 PE=1 SV=1	lev-11	cell organization and biogenesis;other biological processes	cytoskeleton;other cell component	cytoskeletal activity	4.76033	5.61803	5.91672	5.23751	5.86384	4.83783	4.78423	3.73446	4.71908	4.0204	4.27836	5.13355	3.30657	3.7744	2.29328	0.154296	3.62814	2.91541	3.95426	1.93638	4.75998	4.30501	4.06531	3.67857
P53013	Elongation factor 1-alpha OS=Caenorhabditis elegans OX=6239 GN=eft-3 PE=3 SV=1	eft-3; eft-4	protein metabolism;other metabolic processes	other cell component	nucleic acid binding activity;other molecular function	7.886	8.25797	8.45028	8.18052	8.39478	8.26907	8.58793	8.75168	8.24386	7.98413	8.02142	7.99699	8.85185	9.10373	9.08396	8.83918	8.58061	8.8193	7.97	8.1886	8.1198	7.64454	7.82568	7.71116
P55155	Vitellogenin-1 OS=Caenorhabditis elegans OX=6239 GN=vit-1 PE=1 SV=2	vit-1	transport	non-structural extracellular	transporter activity;other molecular function	-0.0300128	0.384131	0.701313	0.0552668	1.87462	0.37775	1.78434	0.25321	1.75505	1.52956	0.642119	1.75635	1.26405	1.28808	1.1668	1.36574	1.38451	1.28272	-1.97278	-0.764081	-1.14368	-3.3206	0.511072	-1.1127
P91871	3-oxoacyl-[acyl-carrier-protein] reductase OS=Caenorhabditis elegans OX=6239 GN=fasn-1 PE=1 SV=2	fasn-1	other metabolic processes		other molecular function	2.04019	1.99873	0.080786	0.358082	1.842	0.512872	1.68946	0.835773	2.79049	3.08394	1.11466	2.01066	3.03447	2.21957	2.45955	2.05619	3.09211	2.67515	0.683087	2.04363	1.70415	2.20561	-0.390165	2.60833
Q9XXK1	ATP synthase subunit alpha, mitochondrial OS=Caenorhabditis elegans OX=6239 GN=atp-1 PE=1 SV=1	atp-1	other metabolic processes;transport;other biological processes	other membranes;mitochondrion	transporter activity;other molecular function	6.2185	5.81514	5.54919	5.99875	4.65164	5.64438	5.6772	4.74574	4.84262	5.76573	4.68654	4.72297	5.59354	4.81387	5.51839	5.97644	5.61691	5.46666	5.20349	6.14289	4.88069	6.29728	6.08556	6.12036
O02286	Phosphoenolpyruvate carboxykinase (GTP) OS=Caenorhabditis elegans OX=6239 GN=pck-2 PE=1 SV=1	pck-2	other metabolic processes;stress response;other biological processes	cytosol;mitochondrion	kinase activity;other molecular function	4.58911	4.69403	4.46328	4.71185	5.11509	4.76631	4.56392	4.64912	4.7952	4.87312	4.66266	4.74892	4.87106	4.57667	4.76221	5.20149	4.72929	4.9355	4.33571	4.55098	4.5627	4.65174	4.81304	4.68968
P27604	Adenosylhomocysteinase OS=Caenorhabditis elegans OX=6239 GN=ahcy-1 PE=3 SV=1	ahcy-1	other metabolic processes	cytosol	other molecular function	7.17791	7.07149	6.96037	7.11208	7.2738	7.28648	6.91513	7.07486	7.17085	7.1751	6.92373	6.99385	7.34016	7.33098	7.41478	7.39837	7.2868	7.42183	5.82008	5.67667	5.74621	5.32578	5.65855	5.9824
P46561	ATP synthase subunit beta, mitochondrial OS=Caenorhabditis elegans OX=6239 GN=atp-2 PE=1 SV=2	atp-2	other metabolic processes;stress response;transport;developmental processes;other biological processes	other membranes;mitochondrion;other cell component	transporter activity;other molecular function	6.58138	6.41834	6.27461	6.62611	6.26752	6.80574	6.24036	6.22078	6.43058	6.56126	6.65935	6.69815	6.5535	6.54783	6.24362	6.33459	6.52922	6.70684	6.54004	6.33263	6.29116	6.26204	6.97295	6.4547
P90735	Sodium/potassium-transporting ATPase subunit alpha OS=Caenorhabditis elegans OX=6239 GN=eat-6 PE=1 SV=1	eat-6	transport;other biological processes	plasma membrane;other membranes	transporter activity;other molecular function	4.89633	4.27366	4.1236	4.84862	4.58958	4.81864	4.31286	4.34331	4.52949	4.96203	4.76602	4.74728	3.99211	4.10275	4.07856	4.77417	4.30046	4.5686	4.85361	4.52824	4.59163	5.13082	4.7028	5.24678
Q19328	Staphylococcal nuclease domain-containing protein OS=Caenorhabditis elegans OX=6239 GN=tsn-1 PE=1 SV=1	tsn-1	RNA metabolism OR transcription;other metabolic processes;other biological processes	cytosol;nucleus;other cell component	nucleic acid binding activity;other molecular function	3.15208	3.04001	3.32325	3.38592	3.122	3.4051	3.91593	3.64706	3.60216	3.25617	3.37747	3.39359	2.92334	3.03613	3.32195	3.33081	3.30165	3.69198	3.15969	3.0657	3.20151	2.88111	2.8728	3.23916
B3CJ34	TOG domain-containing protein OS=Caenorhabditis elegans OX=6239 GN=gcn-1 PE=1 SV=3	gcn-1	cell organization and biogenesis;other biological processes	cytosol;translational apparatus	enzyme regulator activity;translation activity;other molecular function	1.65312	1.59109	1.07334	1.44232	2.2528	1.36541	0.282198	1.39395	1.65764	1.75612	1.6319	1.49362	1.02579	1.14197	0.884693	1.35022	0.401943	0.579973	1.44715	1.2901	1.055	1.81266	4.83091	1.28819
P09446	Heat shock protein hsp-1 OS=Caenorhabditis elegans OX=6239 GN=hsp-1 PE=1 SV=2	hsp-1	stress response;transport;other biological processes	plasma membrane;other membranes;cytosol;nucleus;other cell component	other molecular function	5.13648	5.2784	5.52301	5.52241	5.52295	5.31619	5.72141	5.6669	5.20664	5.2257	5.33741	5.40133	5.49376	5.75249	5.41325	5.40568	5.01792	5.55204	5.19653	4.78715	4.99195	4.5849	4.63789	4.82141
Q9XW17	Cytokinesis, Apoptosis, RNA-associated OS=Caenorhabditis elegans OX=6239 GN=car-1 PE=1 SV=1	car-1	cell organization and biogenesis;RNA metabolism OR transcription;other metabolic processes;other biological processes	cytoskeleton;ER/Golgi;other cell component	nucleic acid binding activity	4.54082	4.71283	5.01699	4.71173	5.26658	4.74188	4.36934	4.61881	4.15775	3.46077	4.18944	3.9934	3.905	4.34252	3.79746	3.98134	3.20029	3.74929	4.06779	4.15368	4.59602	3.53314	3.21889	3.904
P34455	Probable aconitate hydratase, mitochondrial OS=Caenorhabditis elegans OX=6239 GN=aco-2 PE=3 SV=2	aco-2	other metabolic processes	cytosol	other molecular function	4.49934	4.65347	4.54706	4.5052	4.78895	4.41811	4.56339	4.68611	4.66401	4.75658	4.5093	4.43044	4.78458	4.84214	4.93525	5.02456	4.41111	4.84264	4.81789	4.99162	4.94763	4.63207	4.8369	4.95063
Q18599	Acetyl-CoA deacylase OS=Caenorhabditis elegans OX=6239 GN=acer-1 PE=1 SV=3	acer-1	other metabolic processes		other molecular function	6.56161	6.54397	6.77031	7.10668	6.68521	7.08389	7.00859	7.12337	6.63708	6.67729	6.8423	6.49191	6.26136	6.63362	6.60191	6.71761	6.64685	6.74691	6.99917	7.26506	6.98914	7.0035	7.08936	7.24741
Q18688	Heat shock protein 90 OS=Caenorhabditis elegans OX=6239 GN=daf-21 PE=1 SV=1	daf-21	cell cycle OR cell proliferation;protein metabolism;other metabolic processes;stress response;transport;developmental processes;other biological processes	plasma membrane;other membranes;cytosol;other cell component	other molecular function	5.3106	5.66364	5.10348	5.00667	5.68024	5.36544	4.66194	4.89903	5.03798	4.66449	4.94935	4.96528	4.9461	5.03221	5.15727	4.98231	4.5718	4.8631	4.79904	4.51177	4.35976	4.17623	4.16466	4.36322
O61199	2-oxoglutarate dehydrogenase, mitochondrial OS=Caenorhabditis elegans OX=6239 GN=ogdh-1 PE=1 SV=2	ogdh-1	other metabolic processes	other membranes;mitochondrion;other cell component	other molecular function	3.28663	3.21493	3.03511	3.20621	3.32289	3.10577	3.29505	3.61609	3.57639	3.63956	3.41075	3.51287	3.44898	3.38279	3.62778	3.49547	3.31853	3.47647	3.35313	3.27867	3.36618	3.01008	3.33173	3.35037
P10984	Actin-2 OS=Caenorhabditis elegans OX=6239 GN=act-2 PE=3 SV=3	act-2	cell cycle OR cell proliferation;cell organization and biogenesis;developmental processes;other biological processes	cytoskeleton;other cell component	other molecular function	9.42493	10.2426	10.3567	9.88639	10.2292	9.9928	9.49731	9.12313	9.58708	9.01164	9.32709	9.71716	8.83886	9.22046	8.74557	8.5123	9.24661	9.11133	9.82862	8.86998	9.84082	9.83373	9.59965	9.31446
P48156	40S ribosomal protein S8 OS=Caenorhabditis elegans OX=6239 GN=rps-8 PE=3 SV=1	rps-8	protein metabolism;RNA metabolism OR transcription;other metabolic processes	cytosol;translational apparatus	other molecular function	7.58626	7.58494	7.43881	8.0089	7.21848	7.48445	7.87387	7.96901	7.4897	7.10341	7.74114	7.43228	6.72187	7.54869	7.36563	7.35524	7.28051	7.05487	7.23878	7.42141	7.11121	7.09314	7.0882	7.34807
P10986	Actin-4 OS=Caenorhabditis elegans OX=6239 GN=act-4 PE=3 SV=2	act-4	cell cycle OR cell proliferation;cell organization and biogenesis	cytoskeleton	cytoskeletal activity;other molecular function	8.42072	8.91767	9.38437	7.94586	8.7494	8.64606	7.47617	7.10372	7.95364	8.47857	8.6776	9.06498	7.85937	7.53528	7.16256	6.83119	8.91227	7.73636	7.82255	7.39263	7.78566	8.38988	8.46127	7.70379
O01541	Alanine--tRNA ligase, cytoplasmic OS=Caenorhabditis elegans OX=6239 GN=aars-2 PE=2 SV=1	aars-2	protein metabolism;RNA metabolism OR transcription;other metabolic processes	mitochondrion	nucleic acid binding activity;other molecular function	2.18923	2.07627	1.90352	1.88936	2.29224	1.96132	1.61115	1.54774	1.63901	1.6484	1.64463	1.55862	2.09243	1.97721	2.06082	2.07728	1.76092	1.8764	1.24865	1.6254	1.01092	0.796767	1.83931	1.65794
Q9XW92	V-type proton ATPase catalytic subunit A OS=Caenorhabditis elegans OX=6239 GN=vha-13 PE=1 SV=3	vha-13	cell organization and biogenesis;other metabolic processes;transport	other membranes	transporter activity;other molecular function	3.87231	4.01259	3.64164	3.84927	3.89327	3.94573	3.98661	4.10311	3.92322	3.84013	3.9763	3.9331	4.27481	4.13918	4.3204	4.337	4.05608	4.17528	4.29921	4.47125	4.30055	4.35468	4.39506	4.43966
P98080	Cytochrome b-c1 complex subunit 1, mitochondrial OS=Caenorhabditis elegans OX=6239 GN=ucr-1 PE=3 SV=2	ucr-1		other membranes;mitochondrion	other molecular function	4.50152	4.80378	4.46068	4.61242	4.37123	4.89437	4.31101	4.17566	4.50508	4.71647	4.60714	4.81143	3.9096	4.05111	3.83214	3.96091	4.43928	4.24319	4.65488	3.80438	3.84172	4.57629	4.30328	4.20595
P49405	60S ribosomal protein L5 OS=Caenorhabditis elegans OX=6239 GN=rpl-5 PE=3 SV=1	rpl-5	cell organization and biogenesis;protein metabolism;other metabolic processes	cytosol;translational apparatus;nucleus	nucleic acid binding activity;other molecular function	5.50145	5.35152	5.59062	5.58789	5.96111	5.64837	5.4121	5.43694	5.843	6.2638	6.03721	6.17092	5.28028	5.63912	5.45934	5.49527	5.64022	5.61229	5.34559	5.3523	5.21326	5.34552	5.41615	5.05258
Q21215	Guanine nucleotide-binding protein subunit beta-2-like 1 OS=Caenorhabditis elegans OX=6239 GN=rack-1 PE=1 SV=3	rack-1	cell cycle OR cell proliferation;cell organization and biogenesis;protein metabolism;other metabolic processes;stress response;developmental processes;other biological processes	cytosol;cytoskeleton;translational apparatus;nucleus;other cell component	translation activity;other molecular function	5.93694	5.61943	5.53719	5.93061	6.09449	5.86438	5.67821	5.64093	5.90916	6.29437	5.96295	5.92789	5.78895	5.66187	5.69596	6.15271	5.83686	5.90105	5.0325	4.98584	5.11992	4.97512	5.35208	5.34484
Q17832	ViGiLN homolog OS=Caenorhabditis elegans OX=6239 GN=vgln-1 PE=1 SV=2	vgln-1		nucleus;other cell component	nucleic acid binding activity	1.29665	0.622319	0.919274	1.81487	1.7387	1.62778	1.21352	1.12856	1.3179	2.13113	1.87734	1.93657	1.21491	1.53073	1.69357	1.82978	1.26273	1.06134	0.719659	0.703678	1.11189	1.26487	0.683247	0.494267
P10567	Paramyosin OS=Caenorhabditis elegans OX=6239 GN=unc-15 PE=1 SV=2	unc-15	cell organization and biogenesis;other biological processes	cytoskeleton;other cell component	cytoskeletal activity;other molecular function	2.78455	3.22212	4.05704	2.80758	3.77435	2.36757	-0.853867	-0.81461	0.189637	0.781018	1.70048	3.36751	0.491894	0.855749	-1.71715	-3.67143	4.02485	-2.57627	1.87615	-0.714099	-0.325502	3.22656	2.45789	-2.22872
P34385	Probable methylcrotonoyl-CoA carboxylase beta chain, mitochondrial OS=Caenorhabditis elegans OX=6239 GN=F02A9.10 PE=3 SV=1	F02A9.10	other metabolic processes	mitochondrion;other cell component	other molecular function	3.99389	3.31316	3.48531	3.77039	4.22868	3.41942	3.3581	3.53271	3.57633	3.54366	3.27165	2.82394	2.34837	2.27461	3.03199	3.21842	3.04833	3.00822	2.8474	3.56224	3.03983	2.8802	2.74942	3.58316
O02056	60S ribosomal protein L4 OS=Caenorhabditis elegans OX=6239 GN=rpl-4 PE=1 SV=3	rpl-4	protein metabolism;other metabolic processes;other biological processes	cytosol;translational apparatus	nucleic acid binding activity;other molecular function	5.15216	4.52929	3.58552	4.54781	5.01919	5.19662	3.326	3.74815	4.97224	5.96304	4.53659	6.13108	3.95041	3.1687	3.12823	3.87935	4.7372	4.41808	4.75212	3.91938	3.51543	4.2416	4.4134	4.0755
O17759	Transket_pyr domain-containing protein OS=Caenorhabditis elegans OX=6239 GN=tkt-1 PE=1 SV=1	tkt-1		mitochondrion	other molecular function	3.51888	3.75211	3.51735	3.53424	3.65439	3.51197	3.48186	3.66405	3.69971	3.59969	3.58618	3.62176	3.98857	3.99159	3.9947	3.61472	3.40881	3.65107	3.16476	3.15142	3.31184	2.53182	2.93079	3.20731
D0PV95	ATP-dependent RNA helicase laf-1 OS=Caenorhabditis elegans OX=6239 GN=laf-1 PE=1 SV=1	laf-1	developmental processes;other biological processes	plasma membrane;other membranes;cytosol;nucleus;other cell component	nucleic acid binding activity;other molecular function	2.97021	3.1718	3.30808	3.31613	3.41613	3.2368	3.41365	3.41677	3.23322	2.95871	3.20236	3.28883	3.54542	4.01733	3.507	3.55255	2.68202	3.43929	3.40753	3.55651	3.76799	2.90056	2.9004	2.92931
Q93934	Adenosine kinase OS=Caenorhabditis elegans OX=6239 GN=adk-1 PE=1 SV=1	adk-1	other metabolic processes	cytosol;nucleus	kinase activity	3.94998	3.77056	3.70612	3.69617	3.61411	3.76588	3.69787	3.61568	3.73395	3.53071	3.83764	3.44715	4.34363	4.06414	4.23589	4.11242	4.37151	4.13302	2.97185	3.21583	2.89017	3.08201	3.32797	3.27561
P17330	Glyceraldehyde-3-phosphate dehydrogenase 3 OS=Caenorhabditis elegans OX=6239 GN=gpd-3 PE=3 SV=1	gpd-3	other metabolic processes	cytosol	other molecular function	6.46155	6.80249	6.22604	6.50242	6.64571	6.52235	6.46887	6.63281	6.45569	6.17119	6.34643	6.42129	6.87664	6.7641	6.79631	7.06281	6.60224	6.73365	6.26977	6.53508	6.42219	6.25556	6.36141	6.45428
Q19020	Dynein heavy chain, cytoplasmic OS=Caenorhabditis elegans OX=6239 GN=dhc-1 PE=1 SV=1	dhc-1	cell-cell signaling;cell cycle OR cell proliferation;cell organization and biogenesis;transport;developmental processes;other biological processes	cytoskeleton;nucleus;other cell component	cytoskeletal activity;other molecular function	-0.00329073	0.231678	0.340017	-0.504158	-0.703097	-0.00131592	-0.638827	-0.696257	-0.177115	1.60645	0.658523	0.77961	0.391176	-0.170466	1.19973	0.394082	0.50794	1.12148	-0.476203	1.34393	-0.87693	0.0129459	-0.666527	-0.214796
Q9NEN6	40S ribosomal protein S6 OS=Caenorhabditis elegans OX=6239 GN=rps-6 PE=1 SV=1	rps-6	protein metabolism;other metabolic processes;other biological processes	translational apparatus	other molecular function	6.0417	5.68893	5.87839	6.03688	6.13076	5.8741	5.85182	6.17717	5.86823	5.86609	6.18953	5.93667	5.66935	6.16979	5.69975	5.89424	5.32639	5.87507	5.63557	5.70987	5.85079	5.36124	5.08424	5.53607
H2KYR1	HABP4_PAI-RBP1 domain-containing protein OS=Caenorhabditis elegans OX=6239 GN=vig-1 PE=1 SV=1	vig-1		nucleus;other cell component	nucleic acid binding activity	3.66612	3.95536	4.3553	4.24662	4.46034	4.42125	4.70834	4.6535	4.43721	4.27527	4.20047	4.53754	3.96208	4.76244	4.43769	3.97485	4.44423	4.50469	3.9964	4.05515	4.65365	3.59165	3.98124	3.91241
P34339	Eukaryotic translation initiation factor 3 subunit A OS=Caenorhabditis elegans OX=6239 GN=egl-45 PE=3 SV=1	egl-45	cell organization and biogenesis;protein metabolism;other metabolic processes;developmental processes;other biological processes	translational apparatus;other cell component	nucleic acid binding activity;other molecular function	1.18935	1.46129	1.72717	1.81303	1.09375	1.89648	1.9147	1.95161	1.91564	2.19501	1.98387	1.83812	1.50131	1.88529	1.74239	1.49351	1.5995	1.71145	1.55476	1.40056	0.584669	1.21531	1.74776	0.908119
Q9U1Q4	Valine--tRNA ligase OS=Caenorhabditis elegans OX=6239 GN=glp-4 PE=1 SV=1	glp-4	protein metabolism;RNA metabolism OR transcription;other metabolic processes;other biological processes	cytosol	other molecular function	1.85671	1.87956	1.72102	1.73017	1.90692	1.84236	1.8014	2.14171	1.95687	1.81057	1.70264	1.78219	1.58966	1.73182	1.7465	3.01873	1.52719	1.76066	1.64678	1.62227	1.47519	1.5027	1.46713	1.71359
Q9TYW0	Clustered mitochondria protein homolog OS=Caenorhabditis elegans OX=6239 GN=clu-1 PE=2 SV=1	clu-1	cell organization and biogenesis	other cell component	nucleic acid binding activity	2.15586	1.48928	1.44149	1.8215	1.96376	1.97309	1.48421	1.66532	2.00731	2.54842	2.09025	1.90103	1.76427	1.54071	2.00404	1.97888	1.99835	1.92168	1.01897	1.1279	0.961606	0.93483	1.5474	1.72307
Q22494	Probable V-type proton ATPase subunit H 2 OS=Caenorhabditis elegans OX=6239 GN=vha-15 PE=3 SV=1	vha-15	transport	other membranes;other cytoplasmic organelle	transporter activity	3.22129	3.44407	3.14545	3.48581	3.41785	3.53157	3.39634	3.53163	3.52471	3.76626	3.47004	3.41018	3.3701	3.36129	3.48814	3.80047	3.27921	3.53623	3.70893	3.86261	3.75184	3.99178	4.00593	4.05459
Q9N3X2	40S ribosomal protein S4 OS=Caenorhabditis elegans OX=6239 GN=rps-4 PE=1 SV=1	rps-4	protein metabolism;other metabolic processes	cytosol;translational apparatus	nucleic acid binding activity;other molecular function	7.80612	8.04373	8.20527	8.68562	8.57385	8.19895	8.09425	8.72915	7.62907	7.6712	8.18996	7.80982	7.52423	8.06339	7.50741	7.93947	7.13838	7.67272	7.0947	7.70037	7.71757	6.99516	6.92559	7.70299
P37806	Protein unc-87 OS=Caenorhabditis elegans OX=6239 GN=unc-87 PE=1 SV=3	unc-87	cell organization and biogenesis;other biological processes	cytoskeleton	cytoskeletal activity;other molecular function	5.18134	5.81591	6.18804	5.63802	5.90251	5.52662	5.43567	5.30298	5.32353	4.43251	4.9355	5.47956	5.07782	5.63568	5.05962	4.632	5.12171	5.24135	5.37242	4.46824	5.73012	5.34573	4.86104	4.67686
Q23050	CaLponIn-liKe proteins OS=Caenorhabditis elegans OX=6239 GN=clik-1 PE=1 SV=1	clik-1		cytoskeleton		3.64049	5.0248	5.31081	4.78878	5.18041	4.55985	4.46546	3.53075	4.55953	3.80469	3.97115	4.57347	2.65117	2.83467	2.34244	1.24374	3.12517	2.73168	3.97673	2.32732	4.45005	4.33267	4.01885	3.19281
Q95YF3	ATP-dependent RNA helicase cgh-1 OS=Caenorhabditis elegans OX=6239 GN=cgh-1 PE=1 SV=1	cgh-1	cell organization and biogenesis;RNA metabolism OR transcription;other metabolic processes;other biological processes	other cell component	nucleic acid binding activity;other molecular function	4.65804	4.39008	4.46047	4.11989	5.04752	4.14729	3.94135	4.17899	3.67615	3.58143	3.4478	3.44417	3.62375	3.87313	3.95439	3.92266	3.56439	3.92036	3.89234	4.22904	4.80998	3.56923	3.57884	3.7112
Q18817	Tubulin beta chain OS=Caenorhabditis elegans OX=6239 GN=ben-1 PE=1 SV=3	ben-1	cell cycle OR cell proliferation;cell organization and biogenesis;other biological processes	cytoskeleton;other cell component	cytoskeletal activity;other molecular function	-0.800463	-0.485126	-0.324503	-0.0280058	0.0052211	0.0577643	0.733424	-0.170668	0.703898	1.6655	0.4938	0.337229	-0.0260433	0.106955	0.379515	0.00906927	0.406082	0.0237683	0.7711	0.984259	0.575259	1.0406	1.71771	1.07995
Q9GYT0	Enoyl-CoA Hydratase OS=Caenorhabditis elegans OX=6239 GN=ech-1.2 PE=1 SV=1	ech-1.2	other metabolic processes	mitochondrion	other molecular function	3.13717	2.60344	2.23552	2.7119	2.26106	2.83808	2.75301	2.32088	2.3867	3.06895	2.73294	2.23001	2.75335	2.65164	2.89421	2.38871	2.79538	2.67284	1.87382	3.18112	2.35747	3.32	2.26778	3.14224
P27420	Heat shock 70 kDa protein C OS=Caenorhabditis elegans OX=6239 GN=hsp-3 PE=1 SV=2	hsp-3	protein metabolism;other metabolic processes;stress response;signal transduction;other biological processes	other membranes;ER/Golgi;nucleus;other cell component	other molecular function	3.72511	3.80044	3.33679	3.59843	4.14543	3.86384	3.46069	3.18202	3.72719	3.68039	3.57615	3.79565	3.66697	3.58161	3.64378	3.68795	3.39202	3.38408	3.61382	3.14773	3.36921	3.1346	3.05151	3.16339
Q9N4H7	Coatomer subunit alpha OS=Caenorhabditis elegans OX=6239 GN=copa-1 PE=1 SV=2	copa-1	transport	other membranes;ER/Golgi	other molecular function	2.39473	1.89857	2.12665	2.32179	2.83841	2.32749	2.14416	2.31028	2.46875	2.19965	2.10313	2.21159	2.09483	2.13158	2.61835	1.95405	1.20173	1.90688	1.58993	2.30306	2.09994	1.50716	1.34529	2.14965
Q9XUW5	RNA helicase OS=Caenorhabditis elegans OX=6239 GN=ddx-17 PE=1 SV=1	ddx-17	RNA metabolism OR transcription;other metabolic processes;other biological processes	nucleus;other cell component	nucleic acid binding activity;other molecular function	2.80504	1.42305	4.76194	3.26605	1.46578	1.76933	3.8799	2.63955	1.99275	1.60004	1.91702	1.53795	4.27417	4.36484	4.74922	3.22363	5.69832	3.89134	3.65618	4.01925	2.69648	3.1002	4.70428	2.97651
U4PBJ9	Calponin-homology (CH) domain-containing protein OS=Caenorhabditis elegans OX=6239 GN=fln-1 PE=1 SV=1	fln-1	cell organization and biogenesis;developmental processes;signal transduction	other cell component	cytoskeletal activity	2.28908	1.19405	1.4276	1.35177	1.65036	1.37116	1.97614	1.87614	1.9503	1.90103	1.60445	1.75689	1.06672	1.23616	1.29234	1.33917	0.919261	1.16705	1.39051	1.18924	1.26211	1.1213	0.886755	1.16169
O45012	Nop domain-containing protein OS=Caenorhabditis elegans OX=6239 GN=nol-58 PE=1 SV=1	nol-58	other biological processes	nucleus;other cell component	nucleic acid binding activity	2.81473	2.95021	2.69314	2.84579	2.99529	3.0753	2.31399	2.48506	2.49678	3.0834	2.76966	2.98837	2.59359	2.60391	2.3864	2.90968	2.16811	2.72012	2.8192	2.89031	2.77613	2.97666	2.67815	2.91671
Q21752	Probable voltage-dependent anion-selective channel OS=Caenorhabditis elegans OX=6239 GN=vdac-1 PE=3 SV=2	vdac-1	cell organization and biogenesis;transport;other biological processes	other membranes;mitochondrion	transporter activity	4.68718	4.78553	4.28009	4.97197	3.33825	5.03296	3.5105	4.08702	3.5867	3.27418	4.59015	3.4481	3.57114	3.73678	3.59326	3.65826	3.87621	3.26138	4.99314	4.20033	3.48179	4.46976	2.57323	4.22671
O45815	ACTin OS=Caenorhabditis elegans OX=6239 GN=act-5 PE=1 SV=1	act-5	cell organization and biogenesis;developmental processes;other biological processes	cytoskeleton		6.2705	5.898	5.73894	5.88316	6.10219	6.05003	5.59422	5.39426	5.86435	6.01817	5.87174	5.94309	5.79155	5.76384	5.71472	5.93586	5.9434	6.11238	5.53259	5.76922	5.8093	5.81491	5.86403	5.92511
P29691	Elongation factor 2 OS=Caenorhabditis elegans OX=6239 GN=eef-2 PE=1 SV=4	eef-2	protein metabolism;other metabolic processes;stress response;other biological processes	other cell component	translation activity;nucleic acid binding activity;other molecular function	3.37954	3.58872	3.73663	3.77093	4.01057	3.62697	4.15714	4.44035	3.91981	3.63041	3.70912	3.91635	4.35455	4.48613	4.34385	4.1752	3.93973	4.29611	3.51752	3.50929	3.5665	2.89273	3.4105	3.24139
Q966C6	60S ribosomal protein L7a OS=Caenorhabditis elegans OX=6239 GN=rpl-7A PE=1 SV=3	rpl-7A	RNA metabolism OR transcription;other metabolic processes	cytosol;translational apparatus	nucleic acid binding activity;other molecular function	5.05813	5.0312	5.22914	5.28084	5.26829	5.29981	5.23519	5.56394	5.34225	5.57144	5.60757	5.63078	5.37511	5.88389	5.53651	5.58659	5.1222	5.5522	5.39552	4.85266	5.1371	5.19218	4.8107	4.62578
O02640	Probable malate dehydrogenase, mitochondrial OS=Caenorhabditis elegans OX=6239 GN=mdh-2 PE=3 SV=1	mdh-2	other metabolic processes	mitochondrion;other cell component	other molecular function	3.42755	3.65731	4.12217	3.89155	3.82607	3.82292	3.96185	4.25744	3.67014	4.8491	4.25944	4.1327	4.25841	4.31109	4.98999	4.38937	4.45085	4.59685	4.23875	4.95924	4.90963	3.89871	4.74212	4.55103
U4PFH6	Lysine ketoglutarate reductase OS=Caenorhabditis elegans OX=6239 GN=aass-1 PE=1 SV=1	aass-1	other metabolic processes	other cell component	other molecular function	2.20292	1.42635	1.63493	1.77707	1.5898	2.22779	2.02275	1.55103	2.52028	2.76434	2.3162	2.42795	1.92147	1.69702	2.34164	1.85866	2.5078	2.19266	1.43457	1.78604	1.41685	1.55563	2.21205	1.87398
O45946	60S ribosomal protein L18 OS=Caenorhabditis elegans OX=6239 GN=rpl-18 PE=3 SV=1	rpl-18	protein metabolism;other metabolic processes	cytosol;translational apparatus	nucleic acid binding activity;other molecular function	7.21863	7.54958	8.36889	7.23127	8.00897	8.44813	7.83856	7.51387	8.16488	8.07064	7.43504	7.76178	7.53756	8.05118	8.23609	7.25552	8.18284	7.89155	7.34473	7.43333	8.09399	7.1109	7.5297	6.94512
Q95XP5	Calcium-transporting ATPase OS=Caenorhabditis elegans OX=6239 GN=mca-3 PE=1 SV=1	mca-3	transport;developmental processes;other biological processes	plasma membrane;other membranes;other cell component	transporter activity;other molecular function	1.97669	1.54194	1.48071	1.72568	1.7826	1.91201	1.35791	1.41651	1.85889	1.89593	1.85743	1.96254	1.57368	1.52057	1.49412	1.86819	1.69347	1.85434	2.27701	2.06699	2.27541	2.42959	1.99637	2.73674
Q95XP6	Calcium-transporting ATPase OS=Caenorhabditis elegans OX=6239 GN=mca-3 PE=1 SV=1	mca-3_Q95XP6	transport;developmental processes;other biological processes	plasma membrane;other membranes;other cell component	transporter activity;other molecular function	0.251975	0.264291	0.293542	0.267324	0.427248	0.551924	0.229851	0.297722	0.565319	0.904668	0.476451	1.23252	0.121001	0.353057	-0.128615	0.670236	0.0354097	0.593187	0.869933	0.515758	1.1735	0.679165	0.255205	1.64122
Q9GZH4	Dolichyl-diphosphooligosaccharide--protein glycosyltransferase subunit 1 OS=Caenorhabditis elegans OX=6239 GN=ribo-1 PE=3 SV=2	ribo-1	protein metabolism;other metabolic processes	other membranes;ER/Golgi		2.26874	2.55675	2.41206	2.31316	2.24463	2.57646	2.01722	2.27867	2.33096	2.13273	2.35236	2.31252	1.73933	1.90909	1.79024	1.89119	1.93701	2.02488	1.89351	1.39501	1.38469	2.15108	1.6278	1.61787
Q9BL19	60S ribosomal protein L17 OS=Caenorhabditis elegans OX=6239 GN=rpl-17 PE=3 SV=1	rpl-17	protein metabolism;other metabolic processes	cytosol;translational apparatus	other molecular function	7.92679	8.50297	8.92455	8.33018	9.03252	8.84505	8.59804	8.35271	8.30381	8.26763	8.1148	7.9759	8.27063	9.06551	8.42188	8.55	9.07912	8.10589	8.56414	8.48968	8.2623	8.7487	8.20372	7.64635
O44906	Phosphoenolpyruvate carboxykinase (GTP) OS=Caenorhabditis elegans OX=6239 GN=pck-1 PE=1 SV=2	pck-1	other metabolic processes;stress response;other biological processes		kinase activity;other molecular function	2.7093	2.72537	2.72324	2.63571	2.57551	2.59324	3.10656	2.82309	3.3087	3.3946	3.22885	3.21815	3.13027	3.20249	3.19026	3.24502	3.09622	3.1653	3.2743	3.36218	3.59205	3.24146	3.55643	3.23512
Q23315	Glutamyl-tRNA synthetase OS=Caenorhabditis elegans OX=6239 GN=ears-1 PE=1 SV=1	ears-1	protein metabolism;RNA metabolism OR transcription;other metabolic processes	other cell component	other molecular function	1.51	1.1356	1.10061	1.06894	2.13425	1.40976	0.565301	0.800665	1.58337	1.58679	1.44029	1.71915	1.07218	0.70921	0.994333	0.874904	1.22267	1.07225	0.81542	1.10126	0.51	0.4501	0.740554	0.551813
Q19126	ATP Synthase B homolog OS=Caenorhabditis elegans OX=6239 GN=asb-2 PE=1 SV=1	asb-2	other metabolic processes;transport	other membranes;mitochondrion	transporter activity	4.90248	4.73372	4.74353	5.01276	4.70381	4.99283	4.77764	4.84498	4.97267	4.99874	5.10331	4.95077	4.86305	5.08623	4.69894	5.14772	4.87803	5.21672	4.828	4.77679	4.93369	4.82272	4.70437	5.08886
P11141	Heat shock protein hsp-6 OS=Caenorhabditis elegans OX=6239 GN=hsp-6 PE=1 SV=2	hsp-6	stress response;other biological processes	mitochondrion;other cell component	other molecular function	2.94901	3.01499	3.21856	3.21816	3.30373	2.97195	3.24803	3.4459	3.14381	2.93384	3.02232	3.05296	3.53804	3.80796	3.62427	3.47734	3.01459	3.56449	2.96153	2.89909	3.01321	2.5798	2.53804	2.9224
H2KYE0	Nicotinic receptor-associated protein 4 OS=Caenorhabditis elegans OX=6239 GN=nra-4 PE=1 SV=1	nra-4	cell organization and biogenesis	other membranes;ER/Golgi		0.551248	0.522035	0.360497	0.695916	0.713833	0.613927	0.0486571	0.616047	0.897263	0.779989	0.788109	0.931446	0.937899	0.158854	1.07472	1.04716	1.82265	0.348623	0.643225	0.329029	0.171102	0.975027	1.91265	1.42271
G5ECZ2	Reticulon-like protein OS=Caenorhabditis elegans OX=6239 GN=ret-1 PE=1 SV=1	ret-1		other membranes;ER/Golgi		3.56024	3.6459	2.68165	3.03952	2.85793	3.25901	2.20123	2.726	2.55122	2.30783	2.74632	2.6231	2.92701	2.57813	2.64174	2.58224	2.24162	2.41318	3.17062	3.00155	3.04174	2.78083	2.06638	3.29776
G5ECM6	Elongation factor Tu, mitochondrial OS=Caenorhabditis elegans OX=6239 GN=tufm-1 PE=1 SV=1	tufm-1	protein metabolism;other metabolic processes	mitochondrion	nucleic acid binding activity;other molecular function	3.44919	2.9832	2.39093	3.32891	3.3557	3.49408	3.29373	3.03142	3.59958	3.65412	3.48129	3.41406	3.13735	3.22568	3.45265	3.45451	3.28467	3.4563	2.9883	2.84646	2.99646	2.69397	2.95749	3.29927
Q21481	SCP2 domain-containing protein OS=Caenorhabditis elegans OX=6239 GN=dhs-28 PE=1 SV=1	dhs-28	other metabolic processes;developmental processes;other biological processes	other cytoplasmic organelle	other molecular function	2.53727	3.18652	2.5955	2.44907	1.66426	2.53591	2.56154	3.23735	2.77073	2.032	2.3785	2.11266	3.78778	3.98584	3.88233	3.37449	3.1032	2.95913	2.52648	2.71745	2.98209	2.08301	2.45983	2.43002
P50880	60S ribosomal protein L3 OS=Caenorhabditis elegans OX=6239 GN=rpl-3 PE=2 SV=1	rpl-3	cell organization and biogenesis;protein metabolism;other metabolic processes	cytosol;translational apparatus	nucleic acid binding activity;other molecular function	4.00784	3.36925	3.41821	3.57724	3.76567	3.9322	2.79312	3.04241	4.01683	4.78784	4.32362	6.2571	3.17629	3.03265	2.81658	3.30961	3.717	3.30407	3.67034	3.05253	2.78833	4.0573	3.78055	2.93427
G5EEU7	Receptor Mediated Endocytosis OS=Caenorhabditis elegans OX=6239 GN=rme-1 PE=1 SV=1	rme-1	cell organization and biogenesis;transport;other biological processes	plasma membrane;other membranes;other cytoplasmic organelle;other cell component	other molecular function	2.24591	2.10659	1.70468	1.82559	2.54048	2.00791	1.89952	2.05755	2.09011	2.02266	2.00521	1.98156	1.81037	1.78481	1.95453	2.06414	1.62049	1.90223	1.61942	1.9363	1.76973	1.71588	1.58789	2.12802
P48150	40S ribosomal protein S14 OS=Caenorhabditis elegans OX=6239 GN=rps-14 PE=3 SV=1	rps-14	cell organization and biogenesis;protein metabolism;RNA metabolism OR transcription;other metabolic processes	cytosol;translational apparatus	nucleic acid binding activity;other molecular function	6.86725	6.83217	7.25793	7.411	7.38135	7.16809	7.25284	7.484	6.80808	6.69751	7.0272	6.83332	6.71812	7.24045	6.88874	6.89625	6.48901	7.06252	6.73091	6.79438	6.86879	6.46328	6.13142	6.68004
Q18990	CAD protein OS=Caenorhabditis elegans OX=6239 GN=pyr-1 PE=1 SV=2	pyr-1	other metabolic processes;developmental processes;other biological processes	cytosol;other cell component	other molecular function	1.93266	0.457051	0.244106	1.21054	1.73809	1.52838	0.266414	-0.122232	0.673878	1.21434	1.20168	1.08412	0.891509	0.299979	1.00009	0.487319	1.45172	0.577236	0.0270931	0.388618	0.442922	1.16804	1.76164	0.674322
P52713	Probable methylmalonate-semialdehyde dehydrogenase [acylating], mitochondrial OS=Caenorhabditis elegans OX=6239 GN=alh-8 PE=3 SV=1	alh-8	other metabolic processes		other molecular function	4.94842	5.20036	4.90447	5.11375	5.42228	5.05694	4.87666	4.72979	4.92032	4.86417	4.7846	4.77887	5.22718	5.30056	5.2124	5.51009	5.03386	5.27759	4.57442	4.74254	4.53333	4.23888	4.58973	4.6551
P47208	T-complex protein 1 subunit delta OS=Caenorhabditis elegans OX=6239 GN=cct-4 PE=2 SV=1	cct-4	developmental processes;other biological processes	cytosol	other molecular function	2.67225	2.49241	1.86551	2.01345	2.50785	2.26439	1.79955	2.03715	2.10849	2.21298	2.1817	2.11099	2.34982	2.28373	2.29091	2.26989	2.10365	2.11678	1.63679	1.76081	1.63666	1.66194	2.03055	1.92139
Q9N5V3	Importin N-terminal domain-containing protein OS=Caenorhabditis elegans OX=6239 GN=imb-3 PE=1 SV=2	imb-3	transport	nucleus;other cell component	other molecular function	3.0867	3.02848	2.70939	2.36454	3.11586	2.6973	2.26185	2.0443	2.53552	2.4411	2.63584	2.64535	2.82162	2.59542	2.68896	2.4749	2.47231	2.20634	1.77256	1.88875	1.79936	1.60135	1.83811	1.82108
P41988	T-complex protein 1 subunit alpha OS=Caenorhabditis elegans OX=6239 GN=cct-1 PE=3 SV=2	cct-1	other biological processes	cytosol;nucleus	other molecular function	2.36416	2.63342	2.11413	2.33255	2.80015	2.52649	2.32221	2.36578	2.37403	2.4345	2.49988	2.41996	2.37026	2.22588	2.42349	2.68301	2.21442	2.27356	2.18783	2.19797	2.23146	2.20211	2.28887	2.38697
Q10454	Probable arginine kinase F46H5.3 OS=Caenorhabditis elegans OX=6239 GN=F46H5.3 PE=3 SV=2	F46H5.3	other metabolic processes		kinase activity;other molecular function	4.17145	4.68194	4.59088	4.63381	4.07314	4.63726	4.21737	4.27702	4.888	4.92471	4.25095	4.50693	5.1224	4.72243	4.96426	4.96165	5.29329	5.12965	4.7937	4.64086	4.61115	4.17175	4.70808	4.52935
O45734	Cathepsin L-like OS=Caenorhabditis elegans OX=6239 GN=cpl-1 PE=1 SV=1	cpl-1	cell organization and biogenesis;protein metabolism;other metabolic processes;transport;other biological processes	non-structural extracellular;other cytoplasmic organelle;other cell component	other molecular function	3.42671	3.54473	3.52109	3.7787	3.9737	3.60899	3.56416	3.73842	3.71535	3.8331	3.8335	3.64738	3.22019	3.36513	3.27059	3.60842	2.96084	3.27083	3.09872	3.05498	3.11385	2.93964	2.89857	3.33472
P47207	T-complex protein 1 subunit beta OS=Caenorhabditis elegans OX=6239 GN=cct-2 PE=1 SV=2	cct-2	other biological processes	cytosol	other molecular function	2.50257	1.99755	2.85222	2.75065	1.86707	2.96393	3.07927	2.80305	1.38717	2.72521	2.85253	2.52093	2.82225	2.5549	2.31517	2.40938	2.23523	2.27054	2.15374	1.74698	0.956595	2.31047	2.37429	1.31509
P34690	Tubulin alpha-2 chain OS=Caenorhabditis elegans OX=6239 GN=tba-2 PE=1 SV=1	tba-2	cell cycle OR cell proliferation;cell organization and biogenesis;developmental processes;other biological processes	cytoskeleton;other cell component	cytoskeletal activity;other molecular function	4.45456	3.83293	3.82543	4.09522	4.2652	4.40301	3.81043	3.8216	4.10064	4.41141	4.13172	4.25815	4.0566	3.85979	3.95112	4.19844	4.13411	4.08804	4.09809	4.22146	4.1483	4.29222	4.60104	4.66013
Q17490	Uncharacterized protein OS=Caenorhabditis elegans OX=6239 GN=unc-44 PE=1 SV=2	unc-44	cell organization and biogenesis;developmental processes;signal transduction;other biological processes	plasma membrane;other membranes;cytoskeleton	other molecular function	0.751467	0.826075	0.800253	0.707055	0.845991	0.563167	-0.00648748	-0.473607	0.557136	1.16136	1.05441	1.2236	-0.852157	-0.494217	-0.5804	-0.438151	-0.311513	-0.4658	0.241677	-0.520762	0.166286	0.471412	0.128811	0.0761739
P20163	Endoplasmic reticulum chaperone BiP homolog OS=Caenorhabditis elegans OX=6239 GN=hsp-4 PE=1 SV=2	hsp-4	protein metabolism;other metabolic processes;stress response;signal transduction;other biological processes	other membranes;ER/Golgi;nucleus;other cell component	other molecular function	1.63761	1.74859	1.47278	1.46969	1.8917	1.81006	1.55012	1.43397	1.22194	1.61709	1.34636	1.49706	1.40988	1.33859	1.16139	1.25316	1.06526	1.20665	1.34858	1.21764	1.15924	0.373432	1.1833	1.32259
Q9U302	Polyadenylate-binding protein OS=Caenorhabditis elegans OX=6239 GN=pab-1 PE=1 SV=1	pab-1	cell cycle OR cell proliferation;cell organization and biogenesis;RNA metabolism OR transcription;other metabolic processes;developmental processes;other biological processes	cytosol;nucleus;other cell component	nucleic acid binding activity;other molecular function	2.93289	2.54957	3.29643	2.95776	3.11745	3.04772	3.25167	3.08645	2.83561	3.16917	3.01728	3.42405	2.59359	3.20228	3.02159	3.30939	3.25957	3.24353	2.89433	2.64883	2.45858	2.85789	2.81374	2.66286
P91128	60S ribosomal protein L13 OS=Caenorhabditis elegans OX=6239 GN=rpl-13 PE=3 SV=1	rpl-13	protein metabolism;other metabolic processes	cytosol;translational apparatus	nucleic acid binding activity;other molecular function	8.2775	8.71849	9.00043	9.02096	8.86464	8.8202	9.34431	9.48296	8.88359	8.46402	9.25571	8.76848	8.99552	9.40168	8.93312	9.02298	8.62309	9.12354	8.80538	8.63703	8.90713	8.37272	8.04883	7.95546
O01802	60S ribosomal protein L7 OS=Caenorhabditis elegans OX=6239 GN=rpl-7 PE=3 SV=1	rpl-7	RNA metabolism OR transcription;other metabolic processes	cytosol;translational apparatus	nucleic acid binding activity;other molecular function	5.2598	5.19814	4.64558	5.22366	5.73945	5.18847	5.15008	5.60032	5.38306	6.26029	5.98624	6.05811	4.84595	4.73817	4.93661	5.38336	4.72131	5.15118	5.34285	5.22388	5.19481	5.30859	4.94594	5.55213
Q19278	3-hydroxyisobutyryl-CoA hydrolase, mitochondrial OS=Caenorhabditis elegans OX=6239 GN=hach-1 PE=1 SV=1	hach-1	other metabolic processes	mitochondrion	other molecular function	3.35073	3.41433	3.48637	3.70735	3.85724	3.73598	3.37177	2.82339	3.42102	3.33958	3.33362	2.98843	3.44743	2.80688	3.53569	3.80726	3.70685	3.64465	2.55723	2.85647	2.58108	2.85861	2.97198	2.96265
Q95XJ0	Uncharacterized protein OS=Caenorhabditis elegans OX=6239 GN=CELE_Y69A2AR.18 PE=1 SV=1	Y69A2AR.18	other metabolic processes;transport	other membranes	transporter activity	5.23956	5.50586	5.61592	5.33138	5.43522	5.53073	4.79956	4.45599	4.86442	5.06955	4.92603	5.21173	4.45354	4.54881	4.41919	4.21787	4.70542	4.59254	4.80119	4.32513	4.87617	5.39557	5.1218	4.68352
H2KZG6	Acyl CoA DeHydrogenase OS=Caenorhabditis elegans OX=6239 GN=acdh-1 PE=1 SV=1	acdh-1	stress response	mitochondrion	other molecular function	5.67041	5.52513	5.408	5.64031	5.50736	5.68786	5.29954	5.13465	5.36613	5.4748	5.39767	5.21536	5.72378	5.75319	5.78622	5.77152	5.53747	5.59877	3.56239	3.67903	3.43247	3.31292	3.40943	3.89574
Q18678	Probable serine--tRNA ligase, cytoplasmic OS=Caenorhabditis elegans OX=6239 GN=sars-1 PE=3 SV=1	sars-1	protein metabolism;RNA metabolism OR transcription;other metabolic processes	cytosol	nucleic acid binding activity;other molecular function	2.73612	2.64177	2.35914	2.76149	2.89791	2.75116	2.6809	2.85864	2.74357	2.94922	2.72794	2.62763	2.62524	2.48285	2.71406	3.08597	2.57608	2.83072	1.97869	2.24595	2.10066	2.05108	2.10785	2.3714
Q95XR0	Protein-synthesizing GTPase OS=Caenorhabditis elegans OX=6239 GN=eif-2gamma PE=1 SV=1	eif-2gamma	cell organization and biogenesis;protein metabolism;other metabolic processes;other biological processes	other cell component	nucleic acid binding activity;other molecular function	2.38439	2.14703	2.23999	2.3983	2.70066	2.48504	2.69579	2.02058	2.6866	2.49459	2.45777	2.55175	2.2455	2.62684	2.37607	2.61464	2.07509	2.23407	2.05978	2.16683	2.35617	1.99563	1.94199	2.39432
Q21962	Glycine cleavage system P protein OS=Caenorhabditis elegans OX=6239 GN=gldc-1 PE=1 SV=1	gldc-1	other metabolic processes	mitochondrion;other cell component	other molecular function	9.49464	4.37935	4.34372	5.41655	5.06219	4.68638	4.82873	6.32918	4.83349	4.70937	6.37058	5.43495	4.48754	4.40913	4.06852	6.01067	5.32608	5.42456	4.77223	3.64333	5.37521	4.84595	4.01386	4.86871
Q93714	Probable isocitrate dehydrogenase [NAD] subunit alpha, mitochondrial OS=Caenorhabditis elegans OX=6239 GN=idha-1 PE=3 SV=3	idha-1	other metabolic processes		other molecular function	3.65623	3.47628	3.1475	3.48443	3.77139	3.53103	3.51594	3.38588	3.56056	3.88876	3.57448	3.4925	3.42286	3.26051	3.61864	3.97064	3.49392	3.64234	3.48187	3.6743	3.67476	3.537	3.74862	3.86485
P53588	Succinate--CoA ligase [ADP-forming] subunit beta, mitochondrial OS=Caenorhabditis elegans OX=6239 GN=suca-1 PE=3 SV=1	suca-1	other metabolic processes	other cell component	other molecular function	3.19979	3.19049	2.75282	3.0199	3.0821	3.04476	3.05776	3.12061	2.91492	2.95547	2.83095	2.83267	3.14056	3.20384	3.13008	3.32454	2.76441	3.20379	2.91198	3.08961	2.92155	2.95697	2.97819	3.1155
Q19869	60S ribosomal protein L26 OS=Caenorhabditis elegans OX=6239 GN=rpl-26 PE=3 SV=1	rpl-26	protein metabolism;other metabolic processes;other biological processes	cytosol;translational apparatus	nucleic acid binding activity;other molecular function	6.78825	7.10792	7.51843	7.58246	7.44428	7.3029	7.83353	8.18845	7.52947	7.39835	7.65845	7.24003	7.41779	7.96289	7.70543	7.79126	7.4423	7.6984	7.02513	6.81902	7.24225	6.60771	6.73339	6.89833
Q21032	Isocitrate dehydrogenase [NADP] OS=Caenorhabditis elegans OX=6239 GN=idh-1 PE=1 SV=1	idh-1	other metabolic processes	cytosol;mitochondrion;other cytoplasmic organelle	other molecular function	4.54417	4.32984	4.31637	4.71661	4.49211	4.65551	4.74319	4.88556	4.92815	5.08061	4.85863	4.59383	4.68184	4.64154	4.88671	4.92917	4.69269	4.75051	4.30409	4.36933	4.2862	4.17037	4.5974	4.62035
Q19057	Acyl CoA DeHydrogenase OS=Caenorhabditis elegans OX=6239 GN=acdh-12 PE=1 SV=1	acdh-12		mitochondrion	other molecular function	2.06162	1.99992	1.1763	2.01195	1.70881	2.00271	1.955	2.2979	1.98914	1.96421	1.77097	1.59058	2.03831	2.0095	2.07906	2.15132	1.79871	1.81283	2.05565	1.62161	2.19508	1.30314	1.12934	1.92936
Q09475	Uncharacterized helicase C28H8.3 OS=Caenorhabditis elegans OX=6239 GN=C28H8.3 PE=3 SV=2	C28H8.3		nucleus	nucleic acid binding activity;other molecular function	1.68216	0.994354	0.35742	1.19285	1.20153	1.21768	0.566226	1.16128	1.28422	1.22741	1.11275	1.21443	0.781352	0.404649	1.21228	1.40211	0.31567	0.977678	-0.071944	0.328613	-0.53032	-0.883187	0.578384	0.675889
O02328	Eukaryotic translation initiation factor 3 subunit C OS=Caenorhabditis elegans OX=6239 GN=eif-3.C PE=3 SV=2	eif-3.C	cell organization and biogenesis;protein metabolism;other metabolic processes	translational apparatus;other cell component	nucleic acid binding activity;other molecular function	1.25973	0.814501	1.04641	1.62288	1.5422	1.53974	1.31672	1.43784	1.64623	1.58523	1.52133	1.66526	1.23711	1.24541	1.52415	1.13623	1.14618	1.23063	1.08491	0.0407871	0.413344	0.426366	1.97388	0.971146
P34334	60S ribosomal protein L21 OS=Caenorhabditis elegans OX=6239 GN=rpl-21 PE=3 SV=3	rpl-21	protein metabolism;other metabolic processes	cytosol;translational apparatus	other molecular function	8.30009	8.24954	8.95449	9.01047	8.74677	8.57685	8.72835	9.18878	8.3742	8.19921	8.51854	8.23159	7.93874	8.40615	7.88062	8.138	7.84881	8.11583	7.76772	7.96149	7.9491	7.6443	7.63059	7.94768
P48152	40S ribosomal protein S3 OS=Caenorhabditis elegans OX=6239 GN=rps-3 PE=3 SV=1	rps-3	protein metabolism;other metabolic processes;other biological processes	cytosol;translational apparatus;nucleus	nucleic acid binding activity;other molecular function	5.65814	5.36925	5.4809	5.84926	5.87178	5.86136	5.462	5.39556	5.70524	6.03811	5.70698	5.98661	5.05985	5.16285	4.92708	5.56458	5.22884	5.51904	5.17381	4.97824	4.99453	5.39948	5.15545	5.303
P54412	Probable elongation factor 1-gamma OS=Caenorhabditis elegans OX=6239 GN=eef-1G PE=1 SV=1	eef-1G	protein metabolism;other metabolic processes	nucleus;other cell component	nucleic acid binding activity	2.90008	2.80097	3.18257	3.33429	3.11971	3.03735	3.77676	3.78095	3.80196	3.77595	3.65511	3.91532	3.63995	3.65415	3.76108	3.7338	3.93719	3.82191	3.04248	3.06234	3.02977	2.74289	3.59574	3.20017
P47991	60S ribosomal protein L6 OS=Caenorhabditis elegans OX=6239 GN=rpl-6 PE=1 SV=1	rpl-6	cell organization and biogenesis;protein metabolism;other metabolic processes;other biological processes	cytosol;ER/Golgi;translational apparatus	nucleic acid binding activity;other molecular function	6.21837	6.2961	6.51536	6.29963	6.42222	6.54551	6.49733	6.61994	6.52151	6.97238	6.86707	6.95919	6.5022	6.83813	6.745	6.75709	6.89642	6.72614	6.51817	6.42457	6.41871	6.31633	6.58808	5.80724
H2L2E8	Tubulin alpha chain OS=Caenorhabditis elegans OX=6239 GN=tba-1 PE=1 SV=1	tba-1	cell cycle OR cell proliferation;cell organization and biogenesis;developmental processes;other biological processes	cytoskeleton;other cell component	cytoskeletal activity;other molecular function	5.70024	6.01749	5.47475	5.75594	5.7299	5.87111	5.91803	5.58331	5.72263	5.97334	5.90172	5.77674	5.5988	5.36703	5.60138	5.67526	5.94463	5.77578	6.14328	5.88497	5.487	6.14779	6.53874	6.137
Q20585	26S proteasome non-ATPase regulatory subunit 6 OS=Caenorhabditis elegans OX=6239 GN=rpn-7 PE=2 SV=1	rpn-7	protein metabolism;other metabolic processes;other biological processes	other cell component	enzyme regulator activity	2.10882	2.29552	1.67694	2.2454	2.4247	2.29119	2.06979	2.15857	2.14365	2.21125	2.11386	2.00629	2.07147	1.90261	2.00514	2.50956	1.97545	2.20145	1.55989	1.8611	1.80556	1.85275	1.79535	2.02649
O44480	60S ribosomal protein L18a OS=Caenorhabditis elegans OX=6239 GN=rpl-20 PE=3 SV=2	rpl-20	protein metabolism;other metabolic processes	cytosol;translational apparatus	other molecular function	7.43236	7.42763	7.74823	7.88411	7.73687	7.53883	7.83119	8.03144	7.4932	7.72565	7.65333	7.34517	7.26438	7.66455	7.38359	7.71459	7.41429	7.37979	7.08256	7.05036	7.08468	6.80066	6.72835	7.11775
Q9N358	T-complex protein 1 subunit theta OS=Caenorhabditis elegans OX=6239 GN=cct-8 PE=1 SV=3	cct-8	other biological processes	cytosol	other molecular function	2.53341	2.06204	2.12851	1.79326	2.05265	2.1318	1.38426	0.905799	1.82233	1.63644	1.80946	1.67021	2.20705	2.47064	2.42981	1.91593	1.94734	1.69343	1.3677	1.61739	1.22817	0.911478	1.23918	1.57115
Q9XU13	Calcium-transporting ATPase OS=Caenorhabditis elegans OX=6239 GN=sca-1 PE=1 SV=1	sca-1	stress response;transport;developmental processes;signal transduction;other biological processes	other membranes;cytosol;ER/Golgi;nucleus;other cell component	transporter activity;nucleic acid binding activity;other molecular function	4.25942	4.07581	3.94679	4.14889	4.13119	4.37542	3.83184	3.91887	4.12659	4.0693	4.14501	4.05063	3.9986	4.00213	3.9885	4.18874	4.0532	4.14024	4.06453	4.27658	4.14778	4.34945	4.23811	4.49743
Q9GZE9	Lipid droplet localized protein OS=Caenorhabditis elegans OX=6239 GN=ldp-1 PE=1 SV=1	ldp-1	other metabolic processes	other membranes;other cell component	other molecular function	3.12509	3.23839	2.8753	3.14065	3.46646	3.19917	3.03685	2.95019	3.09611	3.01264	2.88482	2.88948	3.07343	2.92172	3.15596	3.40093	2.95134	3.12055	2.42737	2.52966	2.62494	2.29835	2.39852	2.74528
Q09508	Succinate dehydrogenase [ubiquinone] flavoprotein subunit, mitochondrial OS=Caenorhabditis elegans OX=6239 GN=sdha-1 PE=2 SV=3	sdha-1	other metabolic processes	other membranes;mitochondrion	other molecular function	2.70689	2.51637	2.61926	2.77028	3.00987	2.60577	2.9086	2.90221	3.22074	3.23898	3.01401	2.9622	2.91015	2.90602	3.05475	3.01615	2.6763	3.01874	2.83841	2.76766	2.91237	2.50949	2.77432	3.09278
Q11067	Protein disulfide-isomerase A6 homolog OS=Caenorhabditis elegans OX=6239 GN=pdi-6 PE=3 SV=1	pdi-6		ER/Golgi	other molecular function	3.09721	3.20501	3.41225	3.42677	3.49586	3.22202	3.97475	4.11905	3.82578	3.31299	3.54785	3.43202	4.08956	4.39144	4.4975	4.29677	3.75588	4.02472	3.32058	3.11808	3.36796	2.40602	2.80339	2.89743
Q19626	Probable V-type proton ATPase subunit B OS=Caenorhabditis elegans OX=6239 GN=vha-12 PE=3 SV=1	vha-12	cell adhesion;other metabolic processes;stress response;transport;other biological processes	other membranes	transporter activity;other molecular function	3.43678	3.28556	3.04317	3.13644	3.35542	3.68331	3.42403	3.16595	3.7697	4.11306	4.02529	4.17782	4.01807	3.75549	4.00791	3.52695	4.39376	4.05044	3.49512	3.61627	3.81714	3.17962	4.30299	3.46181
O17218	Ribosomal Protein, Small subunit OS=Caenorhabditis elegans OX=6239 GN=rps-22 PE=1 SV=1	rps-22	protein metabolism;other metabolic processes;other biological processes	cytosol;translational apparatus	other molecular function	4.12727	4.32338	4.28896	4.31324	6.95641	4.30446	5.35733	7.05911	7.37456	4.71961	4.4217	4.43548	3.89718	3.8366	3.69571	4.28289	4.2957	4.13791	3.42679	4.43644	7.73668	3.93595	3.89149	3.70518
Q03577	Aspartate--tRNA ligase, cytoplasmic OS=Caenorhabditis elegans OX=6239 GN=dars-1 PE=3 SV=1	dars-1	protein metabolism;RNA metabolism OR transcription;other metabolic processes	cytosol;other cell component	nucleic acid binding activity;other molecular function	2.59678	2.45084	2.00007	2.6963	2.95156	2.7823	2.39493	2.2622	2.78056	2.58266	2.54663	2.59866	2.26758	2.09871	2.32888	2.68165	2.26898	2.35907	2.17585	2.30128	2.29912	2.51231	2.50893	2.67454
P46769	40S ribosomal protein SA OS=Caenorhabditis elegans OX=6239 GN=rps-0 PE=1 SV=3	rps-0	cell organization and biogenesis;protein metabolism;other metabolic processes	cytosol;translational apparatus	other molecular function	6.38455	6.08408	5.76861	6.02856	6.50371	6.14352	5.94046	6.01193	6.46287	6.92262	6.68059	6.30215	5.84466	5.61857	5.13395	6.14584	6.43537	6.55845	5.40939	5.46961	5.7697	5.44235	5.58565	5.72104
Q18076	Uncharacterized protein OS=Caenorhabditis elegans OX=6239 GN=C18B2.5 PE=1 SV=1	C18B2.5	cell cycle OR cell proliferation;other biological processes	cytoskeleton;ER/Golgi;other cell component	other molecular function	1.94413	1.51958	2.00545	1.78437	1.47862	1.67563	1.25466	1.21338	1.756	2.75189	1.40649	1.74483	1.86678	2.0974	2.79214	1.72453	2.24514	1.76171	2.18747	2.12968	1.97255	1.97068	2.48447	2.32939
O45865	Adenine Nucleotide Translocator OS=Caenorhabditis elegans OX=6239 GN=ant-1.1 PE=1 SV=1	ant-1.1	cell organization and biogenesis;transport;other biological processes	other membranes;mitochondrion	transporter activity	6.78848	6.87784	6.14732	6.59857	6.79633	7.04404	6.65805	6.12266	6.51577	6.83648	6.72953	6.64708	6.83559	6.68525	6.40141	6.94881	7.37998	7.04516	6.62361	6.82675	6.47244	7.80278	7.30522	6.6374
Q18040	Probable ornithine aminotransferase, mitochondrial OS=Caenorhabditis elegans OX=6239 GN=oatr-1 PE=3 SV=3	oatr-1	other metabolic processes	mitochondrion;other cell component	other molecular function	3.21683	2.85762	3.21995	2.50491	2.96929	2.61761	2.97762	2.78373	2.61368	2.28091	2.40218	2.05874	3.11698	3.33071	2.57008	3.15412	2.94014	3.01533	2.01255	2.12581	3.29969	1.88046	2.65862	2.55894
G5ED31	Ubiquinol-Cytochrome c oxidoReductase complex OS=Caenorhabditis elegans OX=6239 GN=ucr-2.1 PE=1 SV=1	ucr-2.1			other molecular function	2.74239	2.9592	2.90558	2.81964	2.58114	2.81038	2.73548	2.64181	2.53353	2.82641	2.5982	2.8567	2.44844	2.79021	2.49809	2.60494	2.85266	2.57659	3.16102	2.28541	2.40412	2.8406	2.8232	2.47183
Q9TZS5	T-complex protein 1 subunit eta OS=Caenorhabditis elegans OX=6239 GN=cct-7 PE=1 SV=2	cct-7	other biological processes	cytosol	other molecular function	2.50713	2.68925	2.17388	2.2331	2.66891	2.44335	2.4727	2.58628	2.21184	2.46758	2.18723	2.14457	2.42167	2.61574	2.60434	2.60394	3.07052	2.49822	1.69071	2.15249	1.94772	2.09208	3.21897	2.11411
O45569	NEPrilysin metallopeptidase family OS=Caenorhabditis elegans OX=6239 GN=nep-17 PE=1 SV=1	nep-17	protein metabolism;other metabolic processes	plasma membrane;other membranes	other molecular function	0.969361	0.649946	1.00439	0.975969	0.641775	1.2488	0.95441	0.844381	0.956721	0.657913	0.993301	1.33361	0.739936	0.97286	0.973246	1.47598	0.81297	1.50354	1.75064	1.63083	1.94166	1.22155	1.09972	1.95194
P34689	ATP-dependent RNA helicase glh-1 OS=Caenorhabditis elegans OX=6239 GN=glh-1 PE=1 SV=3	glh-1	RNA metabolism OR transcription;other metabolic processes;developmental processes;other biological processes	nucleus;other cell component	nucleic acid binding activity;other molecular function	1.8942	1.76583	1.53978	1.60466	2.00678	1.75864	0.955398	0.998006	1.11826	1.02523	0.885424	0.783494	1.19258	1.24428	1.18873	1.14522	0.89157	1.1561	0.180352	0.207883	0.0700601	-0.351988	-0.643557	0.404439
Q2XN02	Coatomer subunit gamma OS=Caenorhabditis elegans OX=6239 GN=copg-1 PE=1 SV=1	copg-1	transport	other membranes;ER/Golgi	other molecular function	1.68466	2.1862	1.17876	0.991895	2.87235	2.06605	0.782193	0.835428	0.865034	2.00308	1.81851	0.631901	2.69936	1.65377	2.34894	1.58193	2.09388	1.5983	0.622255	2.75795	1.02855	2.48651	1.06407	0.276017
A0A0K3ARB5	Uncharacterized protein OS=Caenorhabditis elegans OX=6239 GN=lev-11 PE=1 SV=1	lev-11_A0A0K3ARB5				-0.110343	1.05051	1.33654	0.841131	1.07403	0.292346	0.510744	0.133562	0.718379	0.235927	0.294479	1.22827	-1.16497	-1.01691	-3.19564	-3.13454	-0.731417	-1.31178	-0.0155585	-1.94521	1.21748	1.41406	0.539158	-0.0507473
Q21742	Uncharacterized protein OS=Caenorhabditis elegans OX=6239 GN=CELE_R05F9.6 PE=1 SV=1	R05F9.6	other metabolic processes	cytosol	other molecular function	2.53583	2.38803	1.31667	1.71546	2.76592	1.85582	2.49809	2.47231	1.77224	2.45117	2.37259	1.75318	2.52211	2.41112	1.69063	2.69995	2.72197	2.6854	1.56538	2.31005	2.29947	2.18037	2.07781	2.77338
O18650	40S ribosomal protein S19 OS=Caenorhabditis elegans OX=6239 GN=rps-19 PE=2 SV=1	rps-19	cell organization and biogenesis;protein metabolism;other metabolic processes	cytosol;translational apparatus	nucleic acid binding activity;other molecular function	8.24798	8.12691	8.83403	8.47991	8.81517	8.47346	8.81275	8.54831	8.59559	8.34004	8.4668	8.46479	7.89837	8.3366	8.31157	8.13202	8.55447	8.10487	7.96768	7.93019	7.60975	7.51972	7.67215	7.61132
O76360	cGMP-dependent protein kinase egl-4 OS=Caenorhabditis elegans OX=6239 GN=egl-4 PE=1 SV=2	egl-4	protein metabolism;other metabolic processes;stress response;signal transduction;other biological processes	cytosol;nucleus;other cell component	kinase activity;other molecular function	1.29479	1.48466	2.50592	1.63242	1.37499	1.8113	1.89351	1.59607	1.25208	1.30223	0.0943188	1.11954	2.18198	2.48203	2.47936	2.0022	2.75598	2.21693	2.30852	2.79629	1.69613	2.06364	2.94323	2.29166
P48154	40S ribosomal protein S3a OS=Caenorhabditis elegans OX=6239 GN=rps-1 PE=3 SV=2	rps-1	protein metabolism;other metabolic processes	cytosol;translational apparatus	other molecular function	4.63228	4.31865	4.50551	4.66844	4.81126	4.77044	4.16099	4.01901	4.8417	5.40211	4.93035	5.30338	4.23741	4.33096	4.16482	4.37662	4.65053	4.47092	4.56562	4.35904	4.54398	4.78277	4.47565	4.31081
Q19722	Asparagine--tRNA ligase, cytoplasmic OS=Caenorhabditis elegans OX=6239 GN=nars-1 PE=3 SV=1	nars-1	protein metabolism;RNA metabolism OR transcription;other metabolic processes	other cell component	nucleic acid binding activity;other molecular function	2.01456	1.50244	1.32003	0.78872	1.90083	1.98756	1.00438	0.595258	1.95129	2.19243	1.74691	1.90448	1.60666	1.46954	1.52004	1.87355	1.26814	1.2845	0.999112	1.18797	1.30972	1.2515	1.52806	1.56689
P17331	Glyceraldehyde-3-phosphate dehydrogenase 4 OS=Caenorhabditis elegans OX=6239 GN=gpd-4 PE=3 SV=1	gpd-4	other metabolic processes	cytosol	other molecular function	1.66443	1.42279	1.17675	1.64149	2.12016	1.52098	1.3951	1.47551	1.53373	1.54486	1.42339	1.24211	0.791851	0.815382	1.00784	1.12005	0.490093	0.748064	1.66499	1.66655	1.75164	1.076	1.43949	2.30656
Q27527	Enolase OS=Caenorhabditis elegans OX=6239 GN=enol-1 PE=1 SV=3	enol-1	other metabolic processes	cytosol;other cell component	other molecular function	2.16977	2.53659	2.30987	2.17576	2.56132	2.24966	1.00424	1.82272	1.68825	1.38385	1.84537	2.12287	2.78104	2.82527	2.56435	1.09631	0.69901	1.27009	2.41535	2.05101	2.07129	1.96412	1.44747	1.61879
G5ED41	Cullin-associated NEDD8-dissociated protein 1 OS=Caenorhabditis elegans OX=6239 GN=cand-1 PE=1 SV=1	cand-1	cell organization and biogenesis;protein metabolism;other metabolic processes;other biological processes	nucleus		1.48356	1.81113	1.71617	0.796689	1.05285	1.69498	2.79275	1.36013	1.01709	1.03279	0.207881	1.07215	0.388955	0.289748	1.20892	1.48086	4.02607	0.276728	1.54515	3.11128	1.56886	1.71176	0.185593	2.59727
Q09936	Uncharacterized protein C53C9.2 OS=Caenorhabditis elegans OX=6239 GN=C53C9.2 PE=3 SV=2	C53C9.2		cytoskeleton		1.85182	2.10664	2.33852	2.41689	2.33152	2.06104	3.04267	3.14266	2.44163	2.21498	2.38928	2.30461	3.30117	3.52476	3.34914	3.284	2.79523	3.41102	3.98624	3.97176	4.32686	3.52185	3.64431	3.55239
P12456	Tubulin beta-1 chain OS=Caenorhabditis elegans OX=6239 GN=mec-7 PE=2 SV=1	mec-7	cell cycle OR cell proliferation;cell organization and biogenesis;other biological processes	cytoskeleton;other cell component	cytoskeletal activity;other molecular function	2.32291	1.89451	1.32752	2.02441	2.42751	1.98923	1.949	2.29286	2.48132	2.63253	2.37282	2.48249	1.87253	1.74887	1.99694	2.55886	1.72961	2.36626	2.25549	2.37055	2.48399	2.53259	2.58653	2.83079
P04970	Glyceraldehyde-3-phosphate dehydrogenase 1 OS=Caenorhabditis elegans OX=6239 GN=gpd-1 PE=3 SV=1	gpd-1	other metabolic processes	cytosol	other molecular function	5.37527	5.9347	5.44348	5.64055	6.20343	5.95755	5.77243	5.97134	5.77513	5.57704	5.44637	5.29081	5.66249	5.53078	5.71928	5.82025	4.93283	5.51681	5.46703	5.67332	5.75287	5.84462	5.68096	5.87948
Q95Y90	60S ribosomal protein L9 OS=Caenorhabditis elegans OX=6239 GN=rpl-9 PE=3 SV=1	rpl-9	protein metabolism;other metabolic processes;other biological processes	cytosol;translational apparatus	nucleic acid binding activity;other molecular function	5.31011	5.93465	5.34725	5.80358	6.17035	5.85508	5.58483	4.97915	5.41216	5.70754	5.31493	5.88282	4.90764	5.10889	5.07364	5.1989	6.23303	5.7353	4.73326	4.87861	4.57288	5.40857	5.91846	5.23623
Q9XWD1	Fatty Acid CoA Synthetase family OS=Caenorhabditis elegans OX=6239 GN=acs-5 PE=1 SV=1	acs-5	other metabolic processes	other membranes;ER/Golgi	other molecular function	2.01263	2.43414	1.9598	1.84044	2.08263	2.03565	1.69212	1.5051	1.92322	1.66152	1.89696	1.94592	1.8545	1.79102	1.84053	1.83742	1.45299	1.55847	1.77241	1.60593	1.91081	1.74115	1.31928	1.7725
Q18211	Regulator of chromosome condensation OS=Caenorhabditis elegans OX=6239 GN=ran-3 PE=4 SV=1	ran-3	cell cycle OR cell proliferation;developmental processes;other biological processes	nucleus;other cell component	enzyme regulator activity	2.3883	1.9978	2.4946	2.4057	2.57736	1.87544	2.69255	3.14654	2.49576	2.64487	1.99004	1.6163	2.49438	3.28449	3.34989	2.51576	2.53458	3.00422	2.78948	2.585	2.67173	1.57151	2.11831	2.54535
P47209	T-complex protein 1 subunit epsilon OS=Caenorhabditis elegans OX=6239 GN=cct-5 PE=2 SV=1	cct-5	other biological processes	cytosol	other molecular function	1.83058	2.34144	1.85308	3.19484	1.878	2.85171	3.05488	2.35438	2.74029	2.54904	1.54483	1.9215	3.35948	3.69392	1.95906	2.05512	1.58099	1.71357	1.57474	1.44754	1.44464	1.1977	1.41795	1.56393
Q09237	GYF domain-containing protein gyf-1 OS=Caenorhabditis elegans OX=6239 GN=gyf-1 PE=4 SV=4	gyf-1		cytosol		0.8338	0.607928	1.36558	1.00985	1.21015	0.799601	1.49454	1.5824	1.37236	1.20464	1.19046	1.0655	1.62434	2.11527	2.17499	1.62234	1.36393	1.7413	1.31083	1.19646	1.23737	0.35002	-0.0490824	0.781188
P40614	Phosphate carrier protein, mitochondrial OS=Caenorhabditis elegans OX=6239 GN=F01G4.6 PE=2 SV=1	F01G4.6	transport	other membranes;mitochondrion	transporter activity	5.4989	5.16044	5.5764	5.70153	5.08436	5.65769	5.26133	5.36357	5.61213	5.6518	5.48616	5.35704	4.96399	5.14691	5.05006	5.57871	5.0743	5.35667	5.22675	5.19178	5.15108	5.48844	5.31966	5.84284
P34540	Kinesin heavy chain OS=Caenorhabditis elegans OX=6239 GN=unc-116 PE=2 SV=2	unc-116	cell cycle OR cell proliferation;cell organization and biogenesis;transport;developmental processes;other biological processes	cytoskeleton;nucleus;other cell component	cytoskeletal activity;other molecular function	0.302172	0.29517	-0.0150605	0.277079	0.535774	-0.212831	0.199894	0.110441	1.18822	0.165197	-0.0275784	0.861972	0.854528	0.845137	0.891954	-0.0428994	0.0991109	0.420633	0.0514296	0.0824422	0.553113	-0.520288	-0.245184	0.788753
Q9N4Y8	NADH-ubiquinone oxidoreductase 75 kDa subunit, mitochondrial OS=Caenorhabditis elegans OX=6239 GN=nuo-5 PE=1 SV=1	nuo-5	other metabolic processes;transport	other membranes;mitochondrion	transporter activity;other molecular function	2.84104	2.17103	2.12984	2.22074	1.84336	2.14968	1.75883	1.61658	1.8453	2.33296	2.00038	2.23051	1.8237	2.05705	1.9806	1.24009	1.66651	1.20802	2.17783	0.817692	1.57592	2.24678	2.04914	1.7974
Q20970	Methionine--tRNA ligase, cytoplasmic OS=Caenorhabditis elegans OX=6239 GN=mars-1 PE=3 SV=1	mars-1	protein metabolism;RNA metabolism OR transcription;other metabolic processes	cytosol	nucleic acid binding activity;other molecular function	1.32943	1.22633	0.832476	0.874653	1.49302	1.20703	0.933049	0.806371	1.04739	2.26069	1.12946	1.50928	1.06238	1.2078	0.981179	0.907073	0.534921	0.844068	0.879295	0.945539	0.583076	1.31184	0.543244	0.810545
Q19825	Probable arginine--tRNA ligase, cytoplasmic OS=Caenorhabditis elegans OX=6239 GN=rars-1 PE=3 SV=2	rars-1	protein metabolism;RNA metabolism OR transcription;other metabolic processes;other biological processes	cytosol	other molecular function	0.501958	0.538902	1.11583	0.227616	1.83249	1.27197	-0.107439	1.04632	0.571322	0.428727	0.619467	1.32954	0.901601	1.00362	0.161253	0.913315	0.671904	0.184859	0.235611	0.968005	0.866071	0.761928	0.0491272	0.0651857
Q93615	Probable electron transfer flavoprotein subunit alpha, mitochondrial OS=Caenorhabditis elegans OX=6239 GN=F27D4.1 PE=3 SV=2	F27D4.1	other metabolic processes	mitochondrion	other molecular function	1.45937	2.09235	1.93632	2.05128	2.03302	2.01823	2.12265	2.24239	2.37168	1.84986	1.87381	2.07162	2.45034	2.07974	2.29715	2.20683	2.20694	2.19346	2.17907	2.33084	2.09775	2.10839	2.64592	2.05294
P27639	Eukaryotic initiation factor 4A OS=Caenorhabditis elegans OX=6239 GN=inf-1 PE=2 SV=1	inf-1	protein metabolism;other metabolic processes		nucleic acid binding activity;other molecular function	3.47418	3.33763	3.04322	3.01162	3.31641	3.27085	3.0199	3.22273	3.36783	3.2532	3.05747	3.05622	3.43935	3.23148	3.44071	3.38662	3.10309	3.25795	3.00512	3.0722	2.87633	2.97865	2.94449	3.08591
O17214	Probable fumarate hydratase, mitochondrial OS=Caenorhabditis elegans OX=6239 GN=fum-1 PE=3 SV=1	fum-1	other metabolic processes	mitochondrion;other cell component	other molecular function	1.93327	2.60061	2.49384	2.1332	2.78259	2.09978	2.48137	2.67595	2.39748	2.33909	2.40447	2.35392	3.01676	3.00131	2.97998	2.76532	2.42283	2.72047	2.3308	2.56596	2.10189	1.84851	2.41781	1.99276
G5EC31	Multifunctional fusion protein OS=Caenorhabditis elegans OX=6239 GN=alh-6 PE=1 SV=1	alh-6	other metabolic processes	mitochondrion	other molecular function	0.975752	1.36486	0.935308	1.75442	1.6796	1.64628	1.48304	1.67601	1.59631	1.61635	1.53536	1.14979	1.47287	1.6327	1.37657	1.74291	1.8343	1.35394	1.32915	1.33805	2.64055	1.69803	1.78159	1.25108
Q21276	Nucleolar protein 56 OS=Caenorhabditis elegans OX=6239 GN=nol-56 PE=3 SV=1	nol-56	other biological processes	nucleus;other cell component	nucleic acid binding activity	1.77973	1.30345	1.42783	1.38441	1.58946	1.67163	0.828146	1.10575	1.64009	2.37398	1.78741	2.13793	0.724502	0.961969	0.648385	1.10926	0.981626	0.955641	1.56844	1.42277	1.54324	2.09848	1.79316	1.62692
O02642	Succinate--CoA ligase [ADP/GDP-forming] subunit alpha, mitochondrial OS=Caenorhabditis elegans OX=6239 GN=sucl-2 PE=1 SV=1	sucl-2	other metabolic processes	mitochondrion;other cell component	other molecular function	2.64366	3.02125	3.22258	3.02737	3.02392	2.74824	3.13982	3.23748	2.95214	2.55571	2.74256	2.72791	3.09393	3.47232	3.45099	3.35724	3.06585	3.29527	3.63896	3.46498	3.48779	2.79598	3.10372	3.37905
Q9NA74	Uncharacterized protein OS=Caenorhabditis elegans OX=6239 GN=CELE_Y57A10A.26 PE=1 SV=1	Y57A10A.26		other cell component		1.59844	1.65547	0.884359	1.44188	1.69779	1.18551	1.93302	1.97084	1.66091	1.17575	1.70145	1.68956	1.71907	1.90936	2.06033	2.08816	1.78958	1.93997	3.16191	3.01588	3.16011	2.62238	2.97833	3.28041
P91917	Obg-like ATPase 1 OS=Caenorhabditis elegans OX=6239 GN=ola-1 PE=3 SV=1	ola-1		other cell component	translation activity;other molecular function	2.52889	3.54282	3.96846	3.35054	2.45391	2.51521	2.54687	3.1481	3.56425	3.98791	3.84581	3.86	3.76981	4.04149	3.84749	3.61999	2.33282	2.77168	2.20391	3.29982	2.28375	1.47481	2.1908	2.32808
Q20748	ATPase family AAA domain-containing protein 3 OS=Caenorhabditis elegans OX=6239 GN=atad-3 PE=1 SV=2	atad-3	cell organization and biogenesis	other membranes;mitochondrion	other molecular function	4.86873	1.86928	1.37411	2.39086	2.03822	2.07601	1.8424	2.27163	1.93782	1.91212	2.56173	2.22277	2.08614	1.82956	1.83931	2.72609	2.37735	2.25822	1.50134	1.45077	1.68105	1.93076	1.95539	1.66316
Q22235	Endoplasmin homolog OS=Caenorhabditis elegans OX=6239 GN=enpl-1 PE=3 SV=1	enpl-1	protein metabolism;other metabolic processes;stress response;other biological processes	ER/Golgi;other cell component	other molecular function	0.848644	2.03673	0.666003	1.06687	0.648025	0.95197	1.88979	1.45867	1.24844	1.16294	1.26655	1.55522	2.31817	2.23913	2.23493	2.15532	1.66422	1.61624	0.530344	0.299061	0.583589	-0.148155	0.826838	0.543801
Q4TT88	Puromycin-sensitive aminopeptidase OS=Caenorhabditis elegans OX=6239 GN=pam-1 PE=1 SV=1	pam-1	cell cycle OR cell proliferation;protein metabolism;other metabolic processes;developmental processes;other biological processes	cytoskeleton;other cell component	other molecular function	0.63569	1.1292	0.953374	0.773581	0.995821	1.15256	0.629996	1.29788	0.515864	0.435951	0.984232	0.497257	1.07269	1.58104	1.22255	0.847404	0.864714	0.773809	1.05059	1.5842	1.16902	0.884361	0.919583	1.05869
P51403	40S ribosomal protein S2 OS=Caenorhabditis elegans OX=6239 GN=rps-2 PE=3 SV=1	rps-2	protein metabolism;other metabolic processes	cytosol;translational apparatus	nucleic acid binding activity;other molecular function	5.08129	4.46095	5.04828	5.20041	5.19487	5.38192	4.55786	4.6715	5.30066	5.83177	5.27504	5.6063	4.25943	4.34648	4.07755	4.36989	4.66405	4.70203	4.93241	4.5791	4.32862	5.07089	4.94362	4.7039
O44549	Acyl CoA DeHydrogenase OS=Caenorhabditis elegans OX=6239 GN=acdh-3 PE=1 SV=1	acdh-3		mitochondrion	other molecular function	3.95803	4.05788	3.61757	3.9931	4.09709	3.90267	3.85181	4.18417	3.89773	3.83448	3.87671	3.61622	4.0544	3.92934	4.02589	4.40328	3.80143	4.08985	3.09122	3.30487	3.32133	2.95782	3.21543	3.1144
Q9U2M4	Hydroxyacid-oxoacid transhydrogenase, mitochondrial OS=Caenorhabditis elegans OX=6239 GN=hphd-1 PE=3 SV=1	hphd-1	other metabolic processes	mitochondrion	other molecular function	3.54377	3.54658	3.14715	3.26952	3.58802	3.30288	2.98928	3.05478	3.34005	3.158	3.04085	3.04956	3.75266	3.671	3.75281	3.63933	3.10809	3.4262	2.67007	2.70424	2.64976	2.10549	2.32398	2.74678
G5EF05	Glutamine amidotransferase type-2 domain-containing protein OS=Caenorhabditis elegans OX=6239 GN=CELE_W07E11.1 PE=1 SV=1	W07E11.1	other metabolic processes		other molecular function	-0.173449	-0.369821	-0.21488	-0.371974	-0.0790517	-0.0809695	-0.177887	-0.0293486	0.409996	0.894465	0.579432	0.639516	-0.359486	-0.433225	-0.409661	-0.237502	-0.272307	-0.238824	0.204729	0.157871	0.138877	0.172125	0.611005	0.307049
Q9XWS4	60S ribosomal protein L30 OS=Caenorhabditis elegans OX=6239 GN=rpl-30 PE=1 SV=2	rpl-30	other biological processes	cytosol;translational apparatus	nucleic acid binding activity;other molecular function	4.3218	4.79664	4.7645	4.61266	4.86963	4.703	5.20791	5.07005	4.6695	4.94975	5.02921	5.12044	4.7055	4.8627	4.42287	4.89294	4.47554	5.1674	4.65902	4.44581	4.6837	4.73911	4.37089	4.03322
Q23500	Probable cytoplasmic aconitate hydratase OS=Caenorhabditis elegans OX=6239 GN=aco-1 PE=1 SV=1	aco-1	other metabolic processes;other biological processes	cytosol;mitochondrion	other molecular function	0.819261	0.50677	1.33393	0.87778	0.441223	0.746653	1.19875	1.19174	1.46309	2.27734	1.08201	2.16586	2.12975	1.40797	1.32431	2.33566	2.20249	1.32728	0.832199	0.646377	0.550359	0.711492	1.20391	1.04665
Q9GRZ9	Transmembrane and Coiled-Coil protein OS=Caenorhabditis elegans OX=6239 GN=tcc-1 PE=1 SV=1	tcc-1	cell cycle OR cell proliferation	other membranes;ER/Golgi	cytoskeletal activity	1.34073	1.52371	0.410338	1.24475	1.66214	1.59877	1.38368	1.65023	1.7941	1.57352	1.59413	1.6168	1.22727	0.46576	0.926485	1.45535	0.199085	1.05375	1.13763	0.375911	1.07736	1.58445	0.228853	1.44896
Q9GZH5	26S proteasome non-ATPase regulatory subunit 2 OS=Caenorhabditis elegans OX=6239 GN=rpn-1 PE=1 SV=1	rpn-1	protein metabolism;other metabolic processes;developmental processes;other biological processes	nucleus;other cell component	enzyme regulator activity	2.01356	1.89318	1.71809	2.16473	2.64674	2.25627	1.73653	2.16345	2.42368	2.43243	2.16677	2.28102	1.67964	1.63512	1.86573	1.97798	1.9772	1.99355	1.65836	1.69638	1.65059	1.48654	1.54181	2.31978
O02089	Peptide-methionine (S)-S-oxide reductase OS=Caenorhabditis elegans OX=6239 GN=msra-1 PE=1 SV=1	msra-1	stress response	other cell component	other molecular function	1.50922	1.44417	2.06143	1.40032	1.41748	1.55934	2.53534	1.41352	2.31536	2.88447	2.02809	2.26574	2.47475	2.84173	3.07384	2.25377	3.43824	2.51239	0.8951	1.17015	1.12677	1.16495	2.02819	1.11257
Q9U9I9	Dynamin GTPase OS=Caenorhabditis elegans OX=6239 GN=dyn-1 PE=2 SV=1	dyn-1	transport	cytoskeleton	other molecular function	1.08475	0.996506	0.669814	1.19788	1.18211	1.52143	1.29201	1.53873	1.67238	1.41322	1.46385	1.06786	1.13956	1.17164	1.57856	1.5254	1.24418	1.13234	1.67089	1.84884	1.71823	1.76148	2.04429	1.91957
Q95X44	Vacuolar H ATPase OS=Caenorhabditis elegans OX=6239 GN=vha-8 PE=1 SV=1	vha-8	transport	plasma membrane;other membranes;other cell component	transporter activity	3.17459	3.10833	3.25599	3.40725	2.97242	3.42039	3.6248	3.5736	3.63646	3.61203	3.48132	3.3339	3.84509	3.95025	3.92355	3.82575	3.9107	3.87386	4.15289	3.92569	3.88107	3.58558	3.97428	3.8996
Q9XVF7	60S ribosomal protein L8 OS=Caenorhabditis elegans OX=6239 GN=rpl-2 PE=3 SV=1	rpl-2	protein metabolism;other metabolic processes	cytosol;translational apparatus	nucleic acid binding activity;other molecular function	5.24306	5.24768	5.57474	5.77263	5.48021	5.44956	5.82595	6.14595	5.55666	5.68068	5.83837	5.68669	5.96486	6.52279	5.73351	6.14946	5.44619	6.01896	5.58463	5.34929	5.54712	5.05874	4.8195	4.88779
Q8I711	Diadenosine tetraphosphate synthetase OS=Caenorhabditis elegans OX=6239 GN=gars-1 PE=1 SV=1	gars-1	protein metabolism;RNA metabolism OR transcription;other metabolic processes	other cell component	other molecular function	1.71269	1.86824	0.956577	1.2027	1.33434	1.21109	0.911739	1.18041	1.1966	1.92504	1.09212	1.05353	1.15751	1.1385	1.89661	1.25965	1.75227	1.13898	0.898132	1.51178	0.696879	0.617711	0.59459	0.868136
Q20121	Fatty Acid CoA Synthetase family OS=Caenorhabditis elegans OX=6239 GN=acs-4 PE=1 SV=2	acs-4	other metabolic processes;developmental processes	plasma membrane;other membranes;ER/Golgi;other cell component	other molecular function	1.75457	2.07951	1.82267	1.87785	1.98301	1.95599	1.72945	1.89549	1.63388	1.44166	1.43231	1.45554	2.01994	1.88333	2.13582	2.29759	1.89962	1.97653	1.94651	2.20657	2.10079	2.27285	1.9661	2.23612
Q20049	Isocitrate dehydrogenase [NAD] subunit, mitochondrial OS=Caenorhabditis elegans OX=6239 GN=idhg-1 PE=1 SV=2	idhg-1	other metabolic processes	mitochondrion	other molecular function	5.43612	5.46448	5.62255	5.54981	5.60007	5.7191	5.55651	5.79356	5.64689	5.81683	5.85054	5.78523	5.48567	6.03433	5.86646	5.98005	5.57459	5.92854	5.69109	5.57302	5.7867	5.20781	5.32137	5.13588
Q93572	60S acidic ribosomal protein P0 OS=Caenorhabditis elegans OX=6239 GN=rla-0 PE=1 SV=3	rla-0	cell organization and biogenesis;protein metabolism;other metabolic processes	cytosol;translational apparatus	nucleic acid binding activity;other molecular function	4.88542	4.5965	4.74742	4.8197	4.98229	4.85581	4.67162	4.7714	4.67747	4.72234	4.79791	4.90145	4.5776	4.87564	4.66327	4.74095	4.69979	4.72018	4.30294	4.26437	3.97484	4.25575	4.20674	3.8436
Q19713	Phenylalanine--tRNA ligase beta subunit OS=Caenorhabditis elegans OX=6239 GN=fars-3 PE=3 SV=2	fars-3	protein metabolism;RNA metabolism OR transcription;other metabolic processes	other cell component	nucleic acid binding activity;other molecular function	1.77928	1.52479	1.26293	1.20259	1.48685	0.960425	0.49326	0.940604	1.63196	1.64116	1.63945	0.887338	1.24978	1.58716	1.71314	1.8216	1.73103	1.42226	0.215768	0.784995	0.82912	1.01631	1.27054	0.662933
Q21153	Probable calcium-binding mitochondrial carrier K02F3.2 OS=Caenorhabditis elegans OX=6239 GN=K02F3.2 PE=3 SV=3	K02F3.2	other metabolic processes;transport	other membranes;mitochondrion	transporter activity;other molecular function	0.809424	0.481144	0.422007	0.685686	0.567579	0.866504	0.134276	0.286607	0.619059	0.880847	0.939641	0.921628	0.00123074	0.592772	0.151331	0.713021	0.722913	0.618503	0.817858	0.65626	0.876745	1.05025	1.12333	1.33911
Q22781	Acyl CoA DeHydrogenase OS=Caenorhabditis elegans OX=6239 GN=acdh-7 PE=1 SV=2	acdh-7	other metabolic processes	mitochondrion	other molecular function	2.50014	2.43813	2.43485	2.64717	2.2511	2.61114	2.8397	3.03506	2.91507	2.91739	2.81501	2.71659	2.74857	2.71988	2.82765	3.08358	2.53449	2.84704	2.8258	2.86563	2.94299	2.76089	3.01827	3.14986
G5EDD4	Tubulin alpha chain OS=Caenorhabditis elegans OX=6239 GN=tba-4 PE=1 SV=1	tba-4	cell cycle OR cell proliferation;cell organization and biogenesis	cytoskeleton;other cell component	cytoskeletal activity;other molecular function	1.92521	0.830881	1.16934	0.85643	1.19538	1.24773	0.451498	0.189668	1.19692	1.67718	0.904358	1.02244	0.979876	0.904531	1.11909	0.899222	1.15087	1.21432	-1.11342	-0.0980525	-0.330647	-0.250502	0.394262	-0.0674333
Q7JNG1	ATP synthase subunit O, mitochondrial OS=Caenorhabditis elegans OX=6239 GN=atp-3 PE=1 SV=1	atp-3	other metabolic processes;transport;other biological processes	other membranes;mitochondrion	transporter activity	3.42432	3.52828	3.6584	3.70871	3.57181	3.46463	3.66604	3.94481	3.66952	3.38653	3.35275	3.22696	3.80035	4.21932	4.1187	3.85263	3.57126	3.78771	4.05548	3.98148	4.16712	3.69011	4.01324	3.53645
P46550	T-complex protein 1 subunit zeta OS=Caenorhabditis elegans OX=6239 GN=cct-6 PE=1 SV=1	cct-6	other biological processes	cytosol	other molecular function	2.58882	2.58767	2.70637	2.38372	2.21334	2.14096	2.45826	2.29261	2.22653	2.13945	2.2122	2.30233	2.62758	2.87887	2.83231	2.64813	2.56267	2.67902	2.36543	2.27992	2.49074	2.33353	2.25985	2.26537
Q8I111	Pyruvate dehydrogenase E1 component subunit alpha OS=Caenorhabditis elegans OX=6239 GN=pdha-1 PE=1 SV=1	pdha-1	other metabolic processes		other molecular function	2.8941	2.95367	2.66876	2.59967	2.66106	2.60375	2.31177	2.43211	2.76839	2.7619	2.67974	2.56543	3.34865	2.93498	2.98369	2.92423	3.09091	3.03688	2.4036	2.79082	2.70707	2.37157	2.84986	2.53646
O18693	Fatty Acid CoA Synthetase family OS=Caenorhabditis elegans OX=6239 GN=acs-2 PE=1 SV=1	acs-2	other metabolic processes	mitochondrion	other molecular function	0.893975	0.504342	0.788478	0.950821	0.978984	0.867427	0.221336	-0.142883	0.33914	0.393568	0.419606	0.00627609	0.122194	0.110543	0.441723	0.621657	0.119964	0.538229	1.40994	1.78497	1.65705	1.77562	2.00043	2.06462
Q9GUF2	ACid Phosphatase family OS=Caenorhabditis elegans OX=6239 GN=acp-6 PE=1 SV=2	acp-6	other metabolic processes		other molecular function	2.65804	2.80457	1.53354	2.9499	3.14302	3.05251	3.24469	2.6965	2.97408	2.99989	2.86927	2.91119	2.39698	2.49721	2.47152	2.76362	2.49	2.93231	3.14265	3.29398	3.06578	2.78406	3.01639	3.08548
Q22054	40S ribosomal protein S16 OS=Caenorhabditis elegans OX=6239 GN=rps-16 PE=1 SV=3	rps-16	protein metabolism;RNA metabolism OR transcription;other metabolic processes	cytosol;translational apparatus	nucleic acid binding activity;other molecular function	5.87686	5.80954	6.06044	6.41618	6.56093	6.19259	6.40934	6.33593	6.28732	6.38096	6.30424	6.37808	5.72545	6.11735	5.99822	6.03074	5.85431	6.14896	6.06837	6.13735	6.12636	6.17845	6.23365	6.20977
G5EDV3	CSP domain-containing protein OS=Caenorhabditis elegans OX=6239 GN=cey-4 PE=1 SV=1	cey-4	other biological processes	nucleus;other cell component	nucleic acid binding activity;other molecular function	0.220862	0.546098	0.378946	0.661226	1.22736	0.292787	0.550419	1.62181	1.20712	1.37459	1.66997	1.92928	1.43585	0.772142	0.585766	1.39127	0.443551	1.1146	0.952146	0.172276	1.00954	0.423296	0.403092	0.408633
Q22505	MICOS complex subunit MIC60-1 OS=Caenorhabditis elegans OX=6239 GN=immt-1 PE=2 SV=2	immt-1	cell organization and biogenesis;stress response	other membranes;mitochondrion		1.30107	1.46504	1.1242	0.895691	1.28311	1.16922	0.492944	0.000217705	0.634288	1.01438	0.947291	0.600335	0.404594	1.07612	1.04108	0.88482	0.504886	0.234529	1.38279	1.2167	0.305564	1.37453	0.305638	0.76177
Q8WQF1	Propionyl Coenzyme A Carboxylase Beta subunit OS=Caenorhabditis elegans OX=6239 GN=pccb-1 PE=1 SV=1	pccb-1		mitochondrion	other molecular function	3.34267	2.89079	2.89543	2.9025	3.02421	3.09086	2.671	2.9069	3.05249	3.31406	2.99193	2.97655	2.70962	2.56185	2.86835	3.08998	2.98019	2.92868	2.94028	3.17333	3.12398	3.23731	3.46303	3.58648
A0A486WUR9	Plant Late Embryo Abundant (LEA) related OS=Caenorhabditis elegans OX=6239 GN=lea-1 PE=1 SV=1	lea-1	protein metabolism;other metabolic processes;transport	non-structural extracellular	other molecular function	0.207313	0.760494	0.130882	0.665446	0.310714	0.803635	0.501306	0.220545	0.655673	0.63263	0.614079	0.280607	-0.262646	0.519197	0.105878	-0.0199258	-0.101844	0.0282652	0.913021	0.586138	0.723497	0.930955	0.259118	0.892502
P34559	Probable enoyl-CoA hydratase, mitochondrial OS=Caenorhabditis elegans OX=6239 GN=ech-6 PE=3 SV=1	ech-6	other metabolic processes	mitochondrion	other molecular function	5.25478	5.5632	4.84345	5.29494	5.72426	5.35578	5.10361	5.1587	5.08702	5.00737	5.1288	4.96197	5.34122	5.37171	5.47305	5.64819	5.12084	5.52415	4.60038	4.81735	4.4591	4.66022	4.62976	4.93194
L8E6J9	Uncharacterized protein OS=Caenorhabditis elegans OX=6239 GN=CELE_T23E7.2 PE=1 SV=1	T23E7.2				0.496393	0.651746	0.494716	0.267484	0.687174	0.768968	-1.91495	-1.4896	-0.0116063	0.184286	0.770933	0.934241	-1.22666	-0.622174	-0.742911	-0.443188	0.407862	-0.287474	0.669242	0.412342	0.338571	1.30654	0.640348	0.69443
Q04908	26S proteasome non-ATPase regulatory subunit 3 OS=Caenorhabditis elegans OX=6239 GN=rpn-3 PE=1 SV=1	rpn-3	protein metabolism;other metabolic processes;other biological processes	other cell component	enzyme regulator activity	1.9044	2.39897	1.62944	2.40378	2.45578	1.97393	1.70454	2.43371	1.85639	2.55825	1.73468	2.28431	1.69826	1.52477	1.6953	2.06799	1.41117	1.79107	2.035	2.18348	2.18126	2.04274	2.13835	2.41629
P34183	Histidine--tRNA ligase OS=Caenorhabditis elegans OX=6239 GN=hars-1 PE=2 SV=3	hars-1	protein metabolism;RNA metabolism OR transcription;other metabolic processes;developmental processes;other biological processes	cytosol;mitochondrion;other cell component	other molecular function	1.21185	0.860067	0.969313	0.849536	1.02144	1.08442	1.01179	0.736497	1.40315	1.63843	1.25966	1.23646	1.11133	1.05172	1.59013	1.18502	1.18667	1.19355	0.680663	1.07113	0.916997	1.12484	0.983281	1.11797
Q17763	ATP synthase subunit d, mitochondrial OS=Caenorhabditis elegans OX=6239 GN=atp-5 PE=1 SV=2	atp-5	other metabolic processes;transport	other membranes;mitochondrion	transporter activity	3.59949	3.21297	3.90425	3.86193	3.40682	3.71701	3.53576	3.66043	3.55891	3.77635	3.64759	3.35997	2.80151	3.75717	3.20802	3.67619	3.28209	4.00464	4.07828	3.79023	3.81318	3.55843	3.73645	3.93693
P49196	40S ribosomal protein S12 OS=Caenorhabditis elegans OX=6239 GN=rps-12 PE=3 SV=2	rps-12	protein metabolism;other metabolic processes	cytosol;translational apparatus	other molecular function	3.03931	3.6399	3.73914	3.58341	3.81828	3.4693	3.72602	4.10616	3.46355	3.1854	3.41527	3.32508	4.19032	4.4108	4.07094	4.15676	3.78753	4.24784	3.37963	3.2719	3.57422	2.90652	2.87048	2.78695
V6CLW5	Probable sodium/potassium-transporting ATPase subunit beta-3 OS=Caenorhabditis elegans OX=6239 GN=nkb-3 PE=1 SV=1	nkb-3	transport	plasma membrane;other membranes		3.6259	3.12047	2.92214	2.6138	2.35143	3.19593	1.91548	1.41001	2.47844	2.68877	2.49902	2.37215	2.87527	2.76204	2.8825	2.50833	3.17975	2.65933	3.13499	2.89971	2.60724	3.30114	3.00761	2.85417
Q9TW45	Serine/threonine-protein kinase par-1 OS=Caenorhabditis elegans OX=6239 GN=par-1 PE=1 SV=1	par-1	cell cycle OR cell proliferation;cell organization and biogenesis;protein metabolism;other metabolic processes;developmental processes;signal transduction;other biological processes	other cell component	cytoskeletal activity;kinase activity;other molecular function	0.630124	-0.0791653	0.403075	0.375258	0.555695	0.193277	0.555566	0.669658	0.676015	0.938048	0.465624	0.684369	0.142708	0.705722	0.610097	0.503505	0.141344	0.745244	0.314492	0.061826	0.485424	-0.331545	-0.110372	0.102852
Q19680	Phosphoacetylglucosamine mutase OS=Caenorhabditis elegans OX=6239 GN=CELE_F21D5.1 PE=1 SV=1	F21D5.1	other metabolic processes		other molecular function	1.52294	1.17115	0.320502	1.25364	1.33061	0.859797	0.972804	1.14843	1.0347	0.561065	0.807557	0.324653	0.101447	0.214198	0.310244	0.845542	0.191851	0.062558	0.822424	0.986115	0.519269	0.831162	0.256166	1.44206
Q27481	UBA_e1_C domain-containing protein OS=Caenorhabditis elegans OX=6239 GN=uba-1 PE=1 SV=1	uba-1	protein metabolism;other metabolic processes;stress response;developmental processes;other biological processes	other cell component	other molecular function	2.56124	2.70355	2.18308	1.85965	2.4373	2.63423	2.44018	2.42101	2.49097	2.31042	2.50013	2.46628	2.22355	2.00087	2.13946	2.32489	2.0984	2.18586	2.23378	2.22069	2.20973	2.14551	1.99369	2.1554
Q09450	Probable succinyl-CoA:3-ketoacid coenzyme A transferase, mitochondrial OS=Caenorhabditis elegans OX=6239 GN=C05C10.3 PE=3 SV=1	C05C10.3	other metabolic processes		other molecular function	2.7566	2.83911	2.38354	2.63186	2.75235	2.64861	2.36192	2.46276	2.39399	2.19552	2.1474	2.23879	2.79253	2.90907	2.84793	3.01217	2.25178	2.92322	2.25708	2.50071	2.47672	1.99401	2.08883	2.50406
Q9N4J8	T-complex protein 1 subunit gamma OS=Caenorhabditis elegans OX=6239 GN=cct-3 PE=3 SV=3	cct-3	other biological processes	cytosol;cytoskeleton	other molecular function	3.60459	3.16471	2.93401	3.26273	3.15198	3.7689	3.02064	3.06807	3.3985	3.76614	3.37564	3.33433	3.0955	3.08166	3.3787	3.41645	3.16674	3.28714	2.8143	2.84825	2.59055	2.51215	3.23297	3.06591
Q8WQA8	40S ribosomal protein S20 OS=Caenorhabditis elegans OX=6239 GN=rps-20 PE=1 SV=1	rps-20	protein metabolism;other metabolic processes	cytosol;translational apparatus	other molecular function	7.42445	7.57123	7.75608	7.88155	7.90823	7.75276	8.05774	8.31992	7.65522	7.62237	7.90063	7.64545	7.54877	8.02731	7.72234	7.86152	7.63424	8.00365	7.21435	7.21793	7.3665	6.75736	6.76979	7.0141
Q9BKU3	Eukaryotic translation initiation factor 2 subunit 1 OS=Caenorhabditis elegans OX=6239 GN=eif-2alpha PE=1 SV=2	eif-2alpha	protein metabolism;other metabolic processes	translational apparatus;other cell component	translation activity;nucleic acid binding activity	0.540475	1.75125	1.83854	0.739312	1.7934	2.40413	0.145288	0.0453564	2.16809	2.00572	1.53881	1.27901	1.56497	1.19147	-0.597783	1.02081	1.46613	1.34831	0.905516	0.234474	0.186866	0.451867	0.838714	0.0866033
O45552	ACetyl-CoA Acyltransferase 2 homolog OS=Caenorhabditis elegans OX=6239 GN=acaa-2 PE=1 SV=2	acaa-2	other metabolic processes	mitochondrion	other molecular function	0.928371	1.05133	1.07152	1.00061	1.07254	1.04411	1.4374	1.45162	1.28952	1.17198	1.05932	0.893356	1.40392	1.06803	1.25105	1.54252	1.23858	1.66317	1.38525	1.61932	1.60873	0.533368	1.16519	1.34369
A0A486WVD1	Plant Late Embryo Abundant (LEA) related OS=Caenorhabditis elegans OX=6239 GN=lea-1 PE=1 SV=1	lea-1_A0A486WVD1	protein metabolism;other metabolic processes;transport	non-structural extracellular	other molecular function	-5.52578	-5.80293	-5.85622	-5.80014	-2.2114	-1.50293	-2.25835	-1.78149	-5.44235	-5.43444	-1.15196	-5.3309	-1.84967	-2.43081	-2.52418	-5.56366	-5.59849	-5.5385	-1.66901	-5.48862	-5.28461	-5.37704	-5.3699	-5.45004
Q9U238	Signal sequence receptor subunit delta OS=Caenorhabditis elegans OX=6239 GN=trap-4 PE=1 SV=1	trap-4		other membranes;ER/Golgi;other cell component		3.60052	3.52709	3.3937	3.45895	3.41201	3.50354	2.94228	3.18715	3.19189	3.33196	3.47054	3.40316	2.86941	2.94297	2.78365	2.81735	3.21581	2.87382	2.71897	2.29057	2.28913	2.65762	2.18875	2.65906
Q23629	Probable 2-oxoglutarate dehydrogenase E1 component DHKTD1 homolog, mitochondrial OS=Caenorhabditis elegans OX=6239 GN=ogdh-2 PE=3 SV=4	ogdh-2	other metabolic processes	mitochondrion	other molecular function	-0.589552	0.12376	1.0207	-1.17124	-0.231459	0.163674	-0.597075	-0.310838	0.243559	1.19136	-0.338381	-0.326455	0.0855872	-1.23001	-0.851053	-0.156859	-0.997192	-0.523085	-0.238021	-0.298806	-0.0672358	-0.00819818	-0.951196	-0.003061
O17680	Probable S-adenosylmethionine synthase 1 OS=Caenorhabditis elegans OX=6239 GN=sams-1 PE=1 SV=1	sams-1	other metabolic processes;other biological processes	cytosol	other molecular function	1.32611	1.98394	1.67272	1.34933	2.4526	1.41541	2.01366	2.25617	2.07738	2.05795	1.79536	2.04932	2.69584	2.653	3.17804	2.92414	1.89597	3.10469	0.828993	0.81838	1.60664	0.639838	0.445701	0.331192
Q23621	Glutamate dehydrogenase OS=Caenorhabditis elegans OX=6239 GN=gdh-1 PE=1 SV=1	gdh-1	other metabolic processes	mitochondrion	other molecular function	1.81637	0.705075	0.601938	0.716832	0.685467	0.83095	1.42667	0.780695	-0.0278877	2.35451	0.881134	1.35861	1.35168	0.868433	1.00609	1.39558	1.11668	1.68002	1.17938	1.20606	1.08798	1.02952	1.10346	1.29442
B7WNA0	Pyruvate kinase OS=Caenorhabditis elegans OX=6239 GN=pyk-1 PE=1 SV=1	pyk-1	other metabolic processes	other cell component	kinase activity;other molecular function	2.24609	2.53596	2.29868	2.27528	2.95149	2.24062	2.2558	2.2642	2.33988	2.25401	2.05276	2.16324	2.56806	2.28626	2.21968	2.58578	2.017	2.38096	2.26056	2.1886	2.23506	1.96603	2.12905	2.25792
A0A5E4M2N5	Uncharacterized protein OS=Caenorhabditis elegans OX=6239 GN=CELE_T23E7.2 PE=1 SV=1	T23E7.2_A0A5E4M2N5				0.614169	1.64648	8.84306	0.726566	1.63018	0.205714	0.477885	-1.85816	-1.05699	-1.05168	-0.844809	1.19246	0.448356	1.2957	1.04196	1.04661	1.34609	0.428672	-0.0428842	1.18917	0.872373	2.182	1.43646	0.954339
Q9XVP0	40S ribosomal protein S15 OS=Caenorhabditis elegans OX=6239 GN=rps-15 PE=1 SV=3	rps-15	cell organization and biogenesis;protein metabolism;other metabolic processes;other biological processes	cytosol;translational apparatus	nucleic acid binding activity;other molecular function	5.98326	5.55485	6.48034	6.7713	6.35476	6.64773	6.58682	6.89505	6.43481	6.3325	6.44213	6.33499	5.55534	6.17379	5.88311	5.64048	5.72565	6.18249	6.07324	6.29662	5.58778	5.4061	5.87958	6.40354
Q7Z1Q3	Aldedh domain-containing protein OS=Caenorhabditis elegans OX=6239 GN=alh-12 PE=1 SV=1	alh-12			other molecular function	0.449675	1.503	1.60171	0.658926	1.03799	1.44728	1.5415	1.50063	0.618588	1.22242	0.55548	0.6634	1.77129	0.808187	1.16042	1.6625	0.226584	0.600328	0.624858	1.77015	1.34253	1.64786	0.851036	0.745973
P50140	Chaperonin homolog Hsp-60, mitochondrial OS=Caenorhabditis elegans OX=6239 GN=hsp-60 PE=2 SV=2	hsp-60	cell organization and biogenesis;stress response;transport;developmental processes;other biological processes	other membranes;mitochondrion	other molecular function	1.41103	1.35912	1.29327	1.34572	1.59182	1.23124	1.47949	1.69928	1.61072	1.54291	1.74598	1.78205	1.70586	1.23235	1.81121	1.30532	1.1601	1.54423	1.0057	1.12848	1.18619	0.468307	0.484547	0.746259
Q93619	Transket_pyr domain-containing protein OS=Caenorhabditis elegans OX=6239 GN=bckd-1b PE=1 SV=1	bckd-1b	other metabolic processes;other biological processes	mitochondrion	other molecular function	2.94514	2.36805	2.47198	2.4875	3.05834	2.70169	2.20392	2.28553	2.80446	3.06341	2.84608	2.72558	2.31346	2.22871	2.55984	2.5451	2.45973	2.47765	1.77634	1.93103	1.92582	1.68925	2.14177	2.39053
P52709	Threonine--tRNA ligase, cytoplasmic OS=Caenorhabditis elegans OX=6239 GN=tars-1 PE=3 SV=1	tars-1	protein metabolism;RNA metabolism OR transcription;other metabolic processes;other biological processes	other cell component	other molecular function	1.74633	1.63943	1.52902	1.93904	1.9416	1.89952	1.76775	1.53446	1.92329	1.88048	1.86988	1.92357	1.74209	1.89385	1.80164	1.97585	1.57421	1.79769	1.36295	1.4419	1.49831	1.4278	1.54719	1.49053
O62244	Myosin motor domain-containing protein OS=Caenorhabditis elegans OX=6239 GN=myo-6 PE=1 SV=2	myo-6		cytoskeleton	cytoskeletal activity;other molecular function	-0.993638	-0.118177	-0.155281	-0.939387	-0.521007	-0.581601	0.131158	-0.0936718	0.264752	-0.308149	-0.010239	0.483199	-1.24905	-0.896987	-1.72419	-2.55471	-0.839296	-1.62643	1.01824	-0.601854	1.29987	1.26899	1.52802	0.18744
H2L034	ABC transmembrane type-1 domain-containing protein OS=Caenorhabditis elegans OX=6239 GN=pmp-5 PE=1 SV=1	pmp-5	cell organization and biogenesis;other metabolic processes;transport	other membranes;other cytoplasmic organelle	transporter activity;other molecular function	1.13067	0.67757	1.62419	1.95488	1.11759	2.16306	1.88946	1.46176	1.82763	2.53022	2.05142	2.49733	0.579294	0.744514	0.311866	1.54431	1.42105	1.96061	1.33289	1.2352	1.41857	1.55926	1.77159	2.04105
Q9TYL9	Coatomer subunit beta OS=Caenorhabditis elegans OX=6239 GN=copb-1 PE=1 SV=1	copb-1	transport	other membranes;ER/Golgi	other molecular function	1.54628	1.42482	1.06192	1.27742	2.06319	1.57453	1.16009	1.05549	1.50863	1.15529	1.42148	1.27015	1.35899	0.79953	1.06045	1.31896	1.10362	0.979565	1.21718	0.533288	0.850519	0.806357	0.688133	1.26713
P17343	Guanine nucleotide-binding protein subunit beta-1 OS=Caenorhabditis elegans OX=6239 GN=gpb-1 PE=1 SV=2	gpb-1	cell cycle OR cell proliferation;cell organization and biogenesis;developmental processes;signal transduction;other biological processes	plasma membrane;other membranes;other cell component	other molecular function	2.58124	3.42769	2.92664	2.89218	2.74728	2.8807	2.66861	2.56692	2.73082	2.40447	2.66353	2.82761	2.23773	2.59926	2.53934	2.70032	2.71932	2.59608	3.86941	3.58656	3.52626	3.98964	3.52324	3.62344
O44451	Pyruvate dehydrogenase E1 component subunit beta, mitochondrial OS=Caenorhabditis elegans OX=6239 GN=pdhb-1 PE=1 SV=2	pdhb-1	other metabolic processes	mitochondrion	other molecular function	3.2396	3.30168	3.25329	3.35307	3.58692	3.46192	3.12784	3.2757	3.359	3.47867	3.29477	3.20255	3.06408	2.87392	3.0409	3.49953	3.29916	3.26587	2.91422	3.25787	2.93323	3.21859	3.41696	3.39857
Q9XXU9	V-type proton ATPase subunit C OS=Caenorhabditis elegans OX=6239 GN=vha-11 PE=2 SV=1	vha-11	transport;developmental processes;other biological processes	other membranes;other cytoplasmic organelle;other cell component	transporter activity;other molecular function	0.259205	0.000772797	-0.456018	1.19151	-0.121428	0.0919601	0.958722	1.16973	1.14435	1.44424	1.59251	1.20383	1.41525	1.50427	1.29653	1.55964	2.188	1.4762	1.55617	0.850385	1.56967	1.30334	1.98085	1.44607
Q565D1	Uncharacterized protein OS=Caenorhabditis elegans OX=6239 GN=CELE_F49E2.5 PE=1 SV=1	F49E2.5				-1.10046	-1.06764	-1.02076	-0.876896	-1.13089	-1.07078	-1.18929	-0.450862	-0.636908	-0.168246	-0.35085	0.0236431	-0.600242	-0.754734	-0.672802	-0.662145	-0.810997	-0.82312	0.248402	-0.316232	0.552074	-0.109833	-0.829386	-0.512167
Q9N3H3	NAD(P)-bd_dom domain-containing protein OS=Caenorhabditis elegans OX=6239 GN=nduf-9 PE=1 SV=2	nduf-9	cell organization and biogenesis;other metabolic processes	other membranes;mitochondrion	other molecular function	2.5092	2.26157	1.87222	2.13725	2.13819	2.25391	1.44289	1.71317	1.75588	2.10525	2.14033	2.26078	1.40929	1.61331	1.21835	1.45923	2.1953	1.56193	2.00569	1.58442	1.29669	2.29155	1.75187	1.51594
P91277	Heterogeneous nuclear ribonucleoprotein K homolog OS=Caenorhabditis elegans OX=6239 GN=hrpk-1 PE=1 SV=1	hrpk-1	stress response;developmental processes;other biological processes	nucleus;other cell component	nucleic acid binding activity	1.09347	1.31121	1.5883	1.52519	1.41108	1.44339	1.96851	1.85724	1.70199	1.58553	0.862809	1.44174	1.64238	1.99728	1.97302	1.86299	1.66542	1.95128	2.2634	2.28575	2.40951	1.96348	2.24591	2.02456
P54811	Transitional endoplasmic reticulum ATPase homolog 1 OS=Caenorhabditis elegans OX=6239 GN=cdc-48.1 PE=1 SV=1	cdc-48.1	cell cycle OR cell proliferation;cell organization and biogenesis;protein metabolism;other metabolic processes;stress response;transport;developmental processes;other biological processes	other membranes;cytosol;ER/Golgi;nucleus;other cell component	other molecular function	1.27213	1.63562	1.70255	1.83546	1.81465	1.8963	1.65404	1.93743	1.4141	1.46892	1.49651	1.47838	1.73602	1.73575	2.46991	1.69205	1.0901	1.46565	1.76951	2.81279	1.67194	1.42586	1.49546	1.77094
Q9XTI0	Probable 3-hydroxyisobutyrate dehydrogenase, mitochondrial OS=Caenorhabditis elegans OX=6239 GN=B0250.5 PE=3 SV=1	B0250.5	other metabolic processes	mitochondrion	other molecular function	2.44329	2.33777	2.17899	2.43732	2.84007	2.36709	2.37254	2.39019	2.43233	2.40486	2.35864	2.20323	2.37236	2.15575	2.37563	2.64432	2.35015	2.53566	1.91554	2.33564	2.20603	1.85737	2.15996	2.49535
Q9TXI4	Electron transfer flavoprotein subunit beta OS=Caenorhabditis elegans OX=6239 GN=CELE_F23C8.5 PE=1 SV=2	F23C8.5	other metabolic processes	mitochondrion	other molecular function	2.42697	2.60357	2.65779	2.40849	2.89407	2.32859	2.78314	2.60188	2.92166	3.01072	2.91926	2.83145	3.06592	2.84258	3.22739	3.19883	3.15132	3.18221	2.54166	2.81764	2.6609	2.68031	3.25181	2.62995
Q10576	Prolyl 4-hydroxylase subunit alpha-1 OS=Caenorhabditis elegans OX=6239 GN=dpy-18 PE=1 SV=2	dpy-18	protein metabolism;other metabolic processes;developmental processes;other biological processes	ER/Golgi	other molecular function	0.949153	1.27124	1.04903	0.979791	1.08791	1.16385	0.988505	1.11409	1.43443	1.41819	1.41619	1.15304	1.75263	1.10486	1.31158	1.83135	2.09732	1.68678	-0.697339	-0.556458	0.285063	-0.062084	-0.31987	0.224639
Q22347	Probable medium-chain specific acyl-CoA dehydrogenase 10, mitochondrial OS=Caenorhabditis elegans OX=6239 GN=acdh-10 PE=2 SV=1	acdh-10	other metabolic processes	mitochondrion	other molecular function	2.90018	2.75952	2.59079	2.65153	3.02473	2.80447	2.81065	2.90521	2.92967	2.95898	2.8285	2.9575	3.07734	2.96685	3.13068	3.33798	3.12151	3.16185	2.95908	3.07573	3.21723	2.95887	3.34252	3.12499
Q564Q1	UDP-glucose 4-epimerase OS=Caenorhabditis elegans OX=6239 GN=gale-1 PE=1 SV=1	gale-1	other metabolic processes;stress response;developmental processes;other biological processes	cytosol	other molecular function	0.781668	1.22032	0.740762	1.14523	0.682272	0.946809	1.20799	2.0356	1.25507	1.37901	1.05048	1.53357	1.70948	1.34303	1.46403	1.82122	1.02659	1.49364	0.202911	0.731044	0.378179	-1.33615	-1.33398	0.692928
G5EGK1	Talin OS=Caenorhabditis elegans OX=6239 GN=tln-1 PE=1 SV=1	tln-1	cell adhesion;cell organization and biogenesis;developmental processes;signal transduction;other biological processes	extracellular matrix;plasma membrane;other membranes;cytoskeleton;other cell component	signal transduction activity or receptor binding;cytoskeletal activity	-0.203133	0.288412	-0.968847	0.329537	0.361697	-0.958566	-0.458804	-0.565458	-0.23331	-0.176928	-0.30414	-0.591514	0.00905947	-0.569538	-0.386231	0.268095	-0.562927	-0.370468	0.267712	-0.211173	0.650243	0.159594	0.219634	0.510796
Q21443	Lamin-1 OS=Caenorhabditis elegans OX=6239 GN=lmn-1 PE=1 SV=2	lmn-1	cell organization and biogenesis;transport;developmental processes;other biological processes	other membranes;cytoskeleton;nucleus	other molecular function	-0.32328	0.130402	0.0384994	-0.0858235	0.54741	-0.00488166	0.324235	0.300158	0.473154	0.135855	0.240667	0.855227	0.578621	0.09572	0.293919	0.263867	0.170151	-0.0864228	1.58827	1.02854	1.64142	1.15711	0.907445	1.37604
Q9TXU2	Uncharacterized protein OS=Caenorhabditis elegans OX=6239 GN=CELE_H05C05.1 PE=1 SV=3	H05C05.1	cell organization and biogenesis;protein metabolism;other metabolic processes		translation activity;nucleic acid binding activity	0.811695	0.694392	1.21366	0.985721	0.883933	0.377714	0.953124	1.0281	0.355743	0.377629	0.507187	0.675533	1.45464	1.9108	1.2284	1.33272	0.751466	1.40115	0.551151	1.16253	1.20169	0.144496	0.384362	0.615055
Q22053	rRNA 2'-O-methyltransferase fibrillarin OS=Caenorhabditis elegans OX=6239 GN=fib-1 PE=2 SV=1	fib-1	cell organization and biogenesis;protein metabolism;RNA metabolism OR transcription;other metabolic processes;other biological processes	nucleus;other cell component	nucleic acid binding activity;other molecular function	3.89874	2.72509	2.80311	2.89693	2.99143	2.98611	2.5536	2.82133	2.95006	3.32598	3.16724	3.28949	2.78767	3.1484	3.05505	3.08733	2.82858	2.93274	3.20909	3.03484	3.46158	3.51146	3.2176	2.89408
G5ECV9	10-formyltetrahydrofolate dehydrogenase OS=Caenorhabditis elegans OX=6239 GN=alh-3 PE=1 SV=1	alh-3	other metabolic processes	other cell component	other molecular function	0.116554	-0.0600986	-0.348355	0.237266	0.226308	0.112483	0.075661	0.0552014	0.533832	0.473231	-0.407895	0.612145	0.240188	0.249345	0.315055	0.467509	0.069592	0.352632	0.625305	0.233283	0.473256	0.395923	0.307345	0.386249
O01692	40S ribosomal protein S17 OS=Caenorhabditis elegans OX=6239 GN=rps-17 PE=3 SV=2	rps-17	protein metabolism;other metabolic processes	translational apparatus	other molecular function	6.44139	6.39246	6.81883	6.68791	6.80351	6.59652	6.66577	6.78878	6.53381	6.52768	6.60437	6.72236	6.28133	6.80163	6.39872	6.47381	6.33834	6.65146	6.22719	5.78377	6.16955	5.72397	5.89532	6.18312
Q22308	RNA helicase OS=Caenorhabditis elegans OX=6239 GN=ddx-19 PE=1 SV=2	ddx-19	other metabolic processes;transport;other biological processes	nucleus;other cell component	nucleic acid binding activity;other molecular function	0.11483	0.138941	-0.642335	-0.564368	0.459424	0.0493885	-0.235073	-0.0634122	-0.190366	-1.16273	-0.511539	-2.36545	-0.851658	-0.0537229	0.0392739	-0.601909	-0.310682	-0.663421	-0.875186	-0.910902	-0.807814	-1.46665	-1.48017	-0.707525
I7FN62	Rab-2 (Fragment) OS=Caenorhabditis elegans OX=6239 GN=unc-108 PE=2 SV=1	unc-108	cell organization and biogenesis;other biological processes	ER/Golgi;other cell component	other molecular function	1.90692	2.26783	1.61781	1.76854	1.98971	2.01136	1.90488	1.88017	2.16125	1.79059	2.0681	2.20232	2.02344	2.01012	1.90221	2.03401	1.96861	1.9833	2.40265	2.24512	2.30939	2.29995	2.58616	2.40452
O17915	GTP-binding nuclear protein ran-1 OS=Caenorhabditis elegans OX=6239 GN=ran-1 PE=1 SV=1	ran-1	cell cycle OR cell proliferation;transport;developmental processes;other biological processes	nucleus;other cell component	other molecular function	3.54065	3.6752	3.68497	3.71413	3.96017	3.82271	4.16636	4.0124	3.94484	4.21141	3.84976	3.97081	3.62646	3.60346	3.85975	3.9918	3.8295	3.79349	3.7536	4.18404	3.95841	4.14563	4.3373	4.17347
Q09543	Probable serine/threonine-protein phosphatase PP2A regulatory subunit OS=Caenorhabditis elegans OX=6239 GN=paa-1 PE=1 SV=2	paa-1	cell cycle OR cell proliferation;cell organization and biogenesis;protein metabolism;other metabolic processes;developmental processes	cytoskeleton;nucleus;other cell component	enzyme regulator activity;other molecular function	1.88261	1.49052	1.33818	1.73506	1.27472	1.99412	1.51283	1.39625	1.4515	1.32019	1.32736	1.50103	1.39893	1.3069	1.45028	1.37526	1.28458	1.2355	2.19568	2.11359	1.49931	2.14775	1.98242	2.14254
P34462	V-type proton ATPase subunit D OS=Caenorhabditis elegans OX=6239 GN=vha-14 PE=3 SV=1	vha-14	transport;other biological processes	other membranes	transporter activity	1.69866	1.52865	1.32002	2.04744	2.05699	1.90364	1.88254	1.91465	2.01932	1.68367	2.02558	2.04852	1.87938	1.77231	1.70127	1.51843	1.54154	1.75163	2.33786	2.21038	2.51153	2.5604	2.46527	2.55557
A8WHP8	Perilipin-1 homolog OS=Caenorhabditis elegans OX=6239 GN=plin-1 PE=1 SV=1	plin-1	developmental processes	other cell component		2.89769	2.71302	4.37485	3.52038	2.38823	3.00107	3.77615	3.38959	2.89697	2.47942	2.59929	2.22558	3.40769	3.99863	3.29184	2.49961	4.19625	2.91039	3.40812	4.04749	0.729524	2.66038	4.08548	2.95301
Q8MXJ7	Aldehyde dehydrogenase OS=Caenorhabditis elegans OX=6239 GN=alh-4 PE=1 SV=1	alh-4	other metabolic processes	other membranes;other cell component	other molecular function	2.04689	1.93667	1.45251	1.38059	1.54506	1.95178	1.07593	1.41396	1.683	1.45872	1.45081	1.36873	1.57476	1.24725	1.51033	1.61682	1.36463	1.39998	1.78926	1.82455	1.68519	1.76589	1.74258	2.06924
Q95XY1	RNA helicase OS=Caenorhabditis elegans OX=6239 GN=vbh-1 PE=1 SV=1	vbh-1	other biological processes	nucleus;other cell component	nucleic acid binding activity;other molecular function	2.05524	1.59927	2.04109	2.21309	1.93301	1.94614	2.23736	1.69554	1.80873	1.0884	1.21164	1.25022	1.63541	2.40744	2.32724	1.8962	1.20158	2.03136	0.829104	0.779103	2.07757	0.345673	0.0815881	0.71014
O61856	2-hydroxyacyl-CoA lyase 2 OS=Caenorhabditis elegans OX=6239 GN=T26C12.1 PE=3 SV=2	T26C12.1	other metabolic processes	other membranes;ER/Golgi;other cell component	other molecular function	1.47419	1.47556	0.665193	0.885277	1.34162	1.13598	0.564788	0.798339	0.68641	0.383058	0.715691	0.408973	1.34356	0.95026	1.30183	1.1573	0.572221	0.840736	1.15027	1.30974	1.11841	0.753292	0.203879	1.38353
Q22370	Ubiquinol-Cytochrome c oxidoReductase complex OS=Caenorhabditis elegans OX=6239 GN=ucr-2.2 PE=1 SV=2	ucr-2.2			other molecular function	2.72351	2.62633	3.21307	2.61954	2.27402	2.61131	2.34261	2.14985	2.47268	2.90001	2.63401	2.56791	2.08292	2.41206	2.36574	2.18413	2.89837	2.37197	2.54966	2.13326	1.72384	2.02395	2.3307	2.05422
Q18115	26S proteasome non-ATPase regulatory subunit 1 OS=Caenorhabditis elegans OX=6239 GN=rpn-2 PE=3 SV=4	rpn-2	protein metabolism;other metabolic processes;other biological processes	plasma membrane;other membranes;cytoskeleton;nucleus;other cell component	enzyme regulator activity;other molecular function	1.74296	1.78572	1.68887	1.55843	2.16314	1.75843	1.31805	1.54334	1.52731	1.45996	1.52469	1.34024	1.43927	1.2242	1.50668	1.54974	1.33352	1.30304	1.64364	1.66355	1.46691	1.63856	1.69989	1.74174
P54889	Probable delta-1-pyrroline-5-carboxylate synthase OS=Caenorhabditis elegans OX=6239 GN=alh-13 PE=3 SV=2	alh-13	other metabolic processes		kinase activity;other molecular function	1.53161	1.62321	1.59587	1.36796	1.63474	1.51002	1.28682	1.28325	1.6191	1.52607	1.38969	1.35309	1.42898	1.39439	1.35103	1.47597	1.31225	1.30793	0.56879	0.670032	1.04074	1.89671	0.872951	0.611458
Q22620	Prolyl-tRNA synthetase OS=Caenorhabditis elegans OX=6239 GN=pars-1 PE=1 SV=1	pars-1	protein metabolism;RNA metabolism OR transcription;other metabolic processes	other cell component	other molecular function	1.95357	1.88862	1.80425	2.03665	1.89286	1.97393	1.93456	2.13767	2.00963	1.70897	1.91442	1.73491	1.88399	1.81496	1.91885	2.00779	1.53105	1.98424	1.39165	1.52959	1.50837	1.41068	1.23872	1.74978
G5ECS9	Calponin-homology (CH) domain-containing protein OS=Caenorhabditis elegans OX=6239 GN=cpt-2 PE=1 SV=2	cpt-2	other metabolic processes	mitochondrion	other molecular function	1.73972	1.57877	1.34216	1.98683	1.86287	1.89556	1.86822	1.79305	1.9446	1.74723	1.70659	1.75224	1.6759	1.62726	1.84545	2.12348	1.70859	1.85167	1.58122	1.7614	1.52747	1.4565	1.76759	1.57096
P51404	40S ribosomal protein S13 OS=Caenorhabditis elegans OX=6239 GN=rps-13 PE=3 SV=2	rps-13	protein metabolism;other metabolic processes	cytosol;translational apparatus;nucleus	nucleic acid binding activity;other molecular function	7.43848	7.89183	8.23127	8.25672	7.96637	8.17126	8.31187	8.63926	8.01533	8.05753	8.1475	7.80115	7.57755	7.86617	7.61377	7.87182	8.08719	7.97685	7.56579	7.76325	7.37734	7.25795	7.44298	7.52611
G5EEI4	Aspartic protease 1 OS=Caenorhabditis elegans OX=6239 GN=asp-1 PE=1 SV=1	asp-1	other biological processes	non-structural extracellular;plasma membrane;other membranes;other cytoplasmic organelle;other cell component	other molecular function	1.88208	1.60446	-0.0769013	1.55009	1.88339	2.13501	-0.194434	0.779662	0.59715	2.21567	1.63232	0.381772	2.81284	1.52286	2.60947	2.15164	2.70342	2.45467	0.557375	1.33491	1.11291	1.50511	2.789	1.56304
Q93353	Probable isocitrate dehydrogenase [NAD] subunit beta, mitochondrial OS=Caenorhabditis elegans OX=6239 GN=idhb-1 PE=3 SV=1	idhb-1	other metabolic processes	mitochondrion	other molecular function	2.12148	2.35848	2.13848	2.12423	2.31242	2.3351	2.37795	2.39878	2.5572	2.7285	2.59757	2.45786	2.23575	2.06564	2.30037	2.45492	2.39369	2.58327	2.61296	2.9433	2.64148	2.88989	3.12445	2.83241
Q21233	NADH dehydrogenase [ubiquinone] 1 alpha subcomplex subunit 10, mitochondrial OS=Caenorhabditis elegans OX=6239 GN=nuo-4 PE=1 SV=1	nuo-4	other metabolic processes	other membranes;mitochondrion;other cell component		2.78794	2.81848	3.4682	3.73509	2.95005	3.54094	3.25178	3.15844	3.13523	3.31949	3.39908	3.17797	2.58975	2.87026	3.11245	2.94036	3.4664	2.92768	3.2757	2.79666	2.74933	3.12225	3.42868	3.12919
O76833	Calcium-transporting ATPase OS=Caenorhabditis elegans OX=6239 GN=mca-2 PE=2 SV=1	mca-2	transport	plasma membrane;other membranes	transporter activity;other molecular function	0.653933	0.372161	0.242044	0.71552	0.559744	0.829704	0.61788	0.215861	0.493513	0.392325	0.635663	0.647924	0.173902	0.0723976	0.437138	0.926306	0.424583	0.709473	0.758849	0.583606	0.805504	0.7505	0.467899	1.14138
Q304E5	Guanyl-specific ribonuclease pgl-1 OS=Caenorhabditis elegans OX=6239 GN=pgl-1 PE=1 SV=1	pgl-1	cell organization and biogenesis;developmental processes;other biological processes	other membranes;other cell component	nucleic acid binding activity;other molecular function	5.82153	6.12266	6.19742	6.52309	6.66491	6.19054	6.13917	6.72986	5.644	5.71745	6.18722	5.77769	5.76057	6.13948	5.64005	6.09812	5.40704	5.87697	5.1248	5.58312	5.74577	4.9207	4.87887	5.5497
P37165	Ubiquitin-like protein 1-40S ribosomal protein S27a OS=Caenorhabditis elegans OX=6239 GN=ubl-1 PE=1 SV=2	ubl-1	protein metabolism;other metabolic processes	translational apparatus;nucleus;other cell component	other molecular function	4.14933	4.10108	4.54869	4.5377	4.64965	4.11477	4.78707	5.00332	4.74977	4.54669	4.82229	4.44819	5.14074	5.73717	5.05304	5.02005	4.95015	5.19703	4.21153	4.07044	4.38616	3.41658	3.91557	3.80831
G5EDY8	Dynamin GTPase OS=Caenorhabditis elegans OX=6239 GN=drp-1 PE=1 SV=1	drp-1	cell organization and biogenesis;other biological processes	other membranes;cytoskeleton;mitochondrion;other cell component	cytoskeletal activity;other molecular function	0.631473	0.417846	0.377423	0.635885	0.635933	0.662325	0.633351	0.621536	0.677175	0.699949	0.658528	0.447752	0.0144015	0.0105641	0.405983	0.678056	0.0153509	0.390501	0.279081	0.412312	0.514714	0.35693	0.568485	0.925022
P19626	Myosin regulatory light chain 2 OS=Caenorhabditis elegans OX=6239 GN=mlc-2 PE=4 SV=1	mlc-2	developmental processes;other biological processes	cytoskeleton	other molecular function	6.10268	6.89533	7.21968	6.72422	7.12137	6.51666	6.3101	6.166	6.19322	6.08237	6.00845	6.26546	5.6913	5.81068	5.59386	5.39938	5.62692	5.70263	6.54868	5.69981	6.65666	6.52631	6.26866	5.91144
Q9U2K8	ABC transporter, class E OS=Caenorhabditis elegans OX=6239 GN=abce-1 PE=1 SV=1	abce-1	cell organization and biogenesis;protein metabolism;other metabolic processes;transport		translation activity;other molecular function	3.0064	2.99775	2.91928	3.175	3.52641	3.11147	3.16128	3.41171	3.06378	2.92811	3.07608	2.71811	3.05396	3.1148	3.04511	3.51636	3.03205	2.81605	2.38692	2.47031	2.63192	2.10785	2.67469	2.70516
Q93235	Sodium/potassium-transporting ATPase subunit beta-1 OS=Caenorhabditis elegans OX=6239 GN=nkb-1 PE=1 SV=1	nkb-1	transport;other biological processes	plasma membrane;other membranes	other molecular function	3.0947	2.99189	2.62186	2.62092	2.66851	2.77907	2.07718	1.97503	2.43502	2.52007	2.5229	2.60824	2.6087	2.59032	2.59862	2.58983	2.58767	2.246	3.29765	2.91349	2.84041	3.12177	2.6434	3.10195
Q95Y15	Nuclear Pore complex Protein OS=Caenorhabditis elegans OX=6239 GN=npp-8 PE=1 SV=5	npp-8	cell organization and biogenesis;transport;developmental processes;other biological processes	nucleus	other molecular function	0.0588364	0.592683	-0.592788	-0.459859	0.661153	0.249809	-0.0289083	-0.494203	0.292797	-0.184719	0.275745	0.357424	0.505782	-0.252323	0.269044	0.550565	0.418223	0.289291	-0.0818319	-0.226586	0.512951	0.441828	0.43381	0.223111
Q09590	NADPH--cytochrome P450 reductase OS=Caenorhabditis elegans OX=6239 GN=emb-8 PE=1 SV=1	emb-8	other metabolic processes;other biological processes	other membranes;cytosol;ER/Golgi	other molecular function	1.76044	2.01746	1.43629	1.56095	1.63443	1.82446	0.73691	1.17344	1.14371	1.04062	1.15453	0.950092	1.39512	1.20648	1.3976	1.38132	0.910337	0.804474	1.34423	1.17722	1.0729	1.17634	0.131038	1.29292
H2L023	Adenylyl cyclase-associated protein OS=Caenorhabditis elegans OX=6239 GN=cas-1 PE=1 SV=1	cas-1	cell organization and biogenesis;signal transduction;other biological processes	other cell component	cytoskeletal activity;other molecular function	-0.518859	0.22826	-5.8936	0.183607	0.429883	-1.32346	-0.654799	-0.0950882	1.14409	0.99426	0.84961	1.12063	-0.758115	-0.435907	-0.692139	-0.741086	-0.623887	-0.305504	0.0623138	-1.61645	-0.487592	-2.51682	0.0897844	0.0985687
Q22763	NEPrilysin metallopeptidase family OS=Caenorhabditis elegans OX=6239 GN=nep-22 PE=1 SV=2	nep-22	protein metabolism;other metabolic processes	plasma membrane;other membranes	other molecular function	-0.582897	0.0322226	0.867666	-0.674877	-0.834545	0.174257	0.00373418	-0.461912	1.03981	-0.107697	-0.222573	0.164394	-0.587335	-0.469235	0.805672	0.356775	0.581809	0.150108	0.109341	0.805816	0.320614	-0.0670814	0.579915	0.80245
Q09996	Leucine--tRNA ligase OS=Caenorhabditis elegans OX=6239 GN=lars-1 PE=3 SV=2	lars-1	protein metabolism;RNA metabolism OR transcription;other metabolic processes;other biological processes		other molecular function	1.87976	1.6837	1.3336	1.43203	1.89846	1.58612	1.13793	1.49037	1.44361	1.32803	1.27006	1.36559	1.42092	1.23554	1.52838	1.64511	1.19944	1.33351	1.02434	0.452742	1.05804	0.954687	0.803865	1.17677
Q9TZL8	ATP-dependent 6-phosphofructokinase 1 OS=Caenorhabditis elegans OX=6239 GN=pfk-1.1 PE=3 SV=2	pfk-1.1	other metabolic processes	cytosol	kinase activity;other molecular function	1.94382	1.45931	0.791113	1.1686	1.45523	1.5313	1.07077	1.18263	1.44824	1.48826	1.34585	1.24128	1.27982	1.26942	1.46386	1.38517	1.17502	1.33939	1.45325	1.50014	1.55783	1.17462	1.69008	1.75866
Q8MXR6	Homologous to Drosophila SQD (Squid) protein OS=Caenorhabditis elegans OX=6239 GN=sqd-1 PE=1 SV=1	sqd-1			nucleic acid binding activity	1.56491	1.42449	1.80937	1.57498	1.6634	1.83086	1.39175	1.39866	2.12546	2.46771	1.9636	2.40388	1.55471	1.66663	1.8144	1.72785	2.0555	1.86913	1.56405	1.49794	1.60109	1.8227	1.8319	1.36623
Q86B36	Phenylalanine--tRNA ligase OS=Caenorhabditis elegans OX=6239 GN=fars-1 PE=1 SV=1	fars-1	protein metabolism;RNA metabolism OR transcription;other metabolic processes	other cell component	nucleic acid binding activity;other molecular function	1.66051	1.48481	1.22118	1.85609	2.04463	1.72684	1.56346	1.76458	1.68007	1.78684	1.59403	1.54211	2.87695	3.13389	2.94038	2.86151	2.7579	2.88798	0.770562	2.06787	0.968753	0.868411	1.11738	1.40366
Q2HQL4	Glutamine synthetase OS=Caenorhabditis elegans OX=6239 GN=gln-3 PE=1 SV=1	gln-3	other metabolic processes	other cell component	other molecular function	0.591384	0.034547	0.85013	0.97619	0.751679	0.846503	1.22901	1.31026	1.39498	1.52424	0.955419	1.27348	0.873871	0.895957	1.30363	1.1218	1.28821	1.03252	1.47288	1.17439	1.19249	0.906585	1.67165	1.29161
Q20264	Fatty Acid CoA Synthetase family OS=Caenorhabditis elegans OX=6239 GN=acs-11 PE=1 SV=3	acs-11	other metabolic processes		other molecular function	-5.66404	-1.01858	-0.462226	-0.0902403	-0.776251	-5.67913	-0.823274	-0.00020982	-0.93853	-2.1574	-0.502581	-1.00319	0.195389	-1.35597	0.244612	-0.397445	0.107315	-0.921806	1.04373	0.999009	1.41367	1.08061	0.118383	1.07102
Q19324	PCI domain-containing protein OS=Caenorhabditis elegans OX=6239 GN=rpn-5 PE=1 SV=1	rpn-5		nucleus;other cell component		1.80306	2.03385	1.76497	2.13051	1.79909	1.98651	2.16458	2.1975	2.12723	2.03485	2.1478	1.81098	1.96879	2.05338	1.93458	2.20575	1.54244	2.01902	1.61166	1.67298	1.6197	1.28771	1.16806	1.58175
Q18036	Complex I-B22 OS=Caenorhabditis elegans OX=6239 GN=C16A3.5 PE=1 SV=1	C16A3.5	other metabolic processes	other membranes;mitochondrion		2.38145	3.18688	3.22005	2.46765	2.89266	2.76977	2.5695	1.85251	2.36419	2.23817	2.48158	2.89384	1.71923	1.84023	1.31806	1.2837	2.08225	1.3674	2.66199	1.39312	2.90824	3.39636	2.52411	2.19556
Q76NP4	Uncharacterized protein OS=Caenorhabditis elegans OX=6239 GN=lin-40 PE=1 SV=1	lin-40	protein metabolism;other metabolic processes;other biological processes	nucleus	nucleic acid binding activity;other molecular function	-1.59059	-1.60556	-2.5706	-1.33655	-1.43531	-1.26758	-1.31959	-0.817031	0.235308	0.545778	0.407087	0.0955316	-0.937332	-1.75147	-1.22258	-1.16651	-2.0181	-1.41529	0.0955028	-0.29867	0.0264338	-0.314773	-0.474697	-0.0321869
G5EDY2	Tryptophanyl-tRNA synthetase OS=Caenorhabditis elegans OX=6239 GN=wars-1 PE=1 SV=1	wars-1	protein metabolism;RNA metabolism OR transcription;other metabolic processes	other cell component	other molecular function	2.10879	1.63073	1.30405	1.58316	2.00118	2.01171	1.53008	1.68513	1.46523	2.43809	1.71931	2.06397	1.45853	1.42368	1.65167	1.82797	2.3032	1.91514	0.94488	1.40364	1.0421	0.719658	1.18594	1.45086
Q27274	60 kDa SS-A/Ro ribonucleoprotein homolog OS=Caenorhabditis elegans OX=6239 GN=rop-1 PE=2 SV=1	rop-1		other cell component	nucleic acid binding activity;other molecular function	1.23199	1.06804	1.11694	1.02139	1.18649	1.11164	1.03059	0.815705	1.52557	1.05917	1.11677	1.10015	0.94228	0.976249	0.994036	1.13861	0.875028	1.05212	0.594234	0.493983	0.583466	0.229557	0.24219	0.840175
Q27GU1	Piwi domain-containing protein OS=Caenorhabditis elegans OX=6239 GN=csr-1 PE=1 SV=1	csr-1	RNA metabolism OR transcription;other metabolic processes;other biological processes	nucleus;other cell component	nucleic acid binding activity;other molecular function	2.25816	1.53001	1.62482	2.17702	2.7902	2.28147	1.17807	0.699926	1.62136	1.6227	1.60683	1.44688	0.92071	0.726398	1.00088	1.47568	1.36135	1.30207	0.525496	0.96235	0.287255	0.981674	1.40007	1.74158
Q22968	Aminomethyltransferase OS=Caenorhabditis elegans OX=6239 GN=gcst-1 PE=1 SV=1	gcst-1	other metabolic processes	mitochondrion	other molecular function	2.72377	2.78573	3.21256	3.05239	3.00369	2.98105	3.03389	3.08281	2.72968	2.6618	2.60177	2.5654	2.63229	2.94281	2.91272	2.85831	2.53054	2.78198	2.46791	2.66566	2.63322	2.37941	2.44932	2.58128
P54812	Transitional endoplasmic reticulum ATPase homolog 2 OS=Caenorhabditis elegans OX=6239 GN=cdc-48.2 PE=1 SV=2	cdc-48.2	cell cycle OR cell proliferation;cell organization and biogenesis;protein metabolism;other metabolic processes;stress response;transport;developmental processes;other biological processes	other membranes;cytosol;ER/Golgi;nucleus	other molecular function	-1.44067	-0.975733	-1.16798	-1.5594	-1.04837	-0.721028	-1.46723	-1.15545	-1.27178	-0.976139	-1.17763	-1.1459	-0.301306	-0.700161	-1.1197	-0.941872	-1.7765	-1.08213	-0.835976	-0.94604	-1.30111	-0.559997	-1.17493	-1.23864
O01542	Calponin-homology (CH) domain-containing protein OS=Caenorhabditis elegans OX=6239 GN=cpn-3 PE=1 SV=1	cpn-3				1.88489	2.25875	2.28838	2.60727	2.79149	2.43478	0.0185377	0.363271	0.602822	0.226782	0.0585961	0.762107	2.50202	2.49684	2.45994	2.83068	2.18127	2.67386	3.09783	3.17349	3.33238	2.74377	2.80502	2.92469
P34662	60S ribosomal protein L35 OS=Caenorhabditis elegans OX=6239 GN=rpl-35 PE=3 SV=1	rpl-35	protein metabolism;RNA metabolism OR transcription;other metabolic processes	cytosol;translational apparatus	nucleic acid binding activity;other molecular function	9.62817	10.1088	10.0543	9.91928	10.0488	9.85491	10.2183	10.482	9.89283	10.1844	9.85466	9.92384	9.22425	9.64279	9.26212	9.76131	9.29555	9.46814	9.41079	9.1651	9.24175	8.9165	8.7866	8.95665
I7FW32	Rab-1 (Fragment) OS=Caenorhabditis elegans OX=6239 GN=rab-1 PE=2 SV=1	rab-1			other molecular function	3.41222	3.60886	3.00713	3.10051	3.2025	3.25904	3.00854	3.03909	3.15821	3.08546	3.2246	3.08624	3.38077	3.33127	3.34887	3.41224	3.0401	3.04164	3.35884	3.34833	3.26604	3.48358	3.21626	3.55102
O45518	Arginine kinase OS=Caenorhabditis elegans OX=6239 GN=argk-1 PE=1 SV=1	argk-1	other metabolic processes;other biological processes		kinase activity;other molecular function	2.008	2.43548	1.47887	1.84123	2.13809	1.89426	1.19337	1.041	1.38883	0.308925	0.680524	1.02341	2.56883	2.3912	2.43464	2.29086	1.56857	2.16266	-0.993802	-0.362878	0.0147566	-0.627621	-0.600816	-0.0432952
Q20363	Stress-induced protein 1 OS=Caenorhabditis elegans OX=6239 GN=sip-1 PE=1 SV=1	sip-1	protein metabolism;other metabolic processes;stress response;developmental processes;other biological processes	cytosol	other molecular function	3.46582	3.56138	3.61051	3.57352	4.22434	3.74379	3.59233	3.46354	3.60618	3.08676	3.23932	3.29695	2.14474	2.35554	2.23701	2.59787	1.85402	2.20219	2.77702	2.95015	2.72551	2.31715	1.83109	2.75899
Q9U2D9	Glycogen [starch] synthase OS=Caenorhabditis elegans OX=6239 GN=gsy-1 PE=1 SV=1	gsy-1	other metabolic processes	other cell component	other molecular function	0.289403	0.0498364	-0.218245	0.557701	0.32635	0.130923	-0.115845	-0.919001	0.0609438	0.162427	0.0305655	0.0532658	-0.38785	11.4853	11.0804	-0.161447	-0.653609	11.0016	11.6188	0.269732	0.0734795	-0.100718	11.771	11.4423
O45011	Arginine kinase OS=Caenorhabditis elegans OX=6239 GN=CELE_W10C8.5 PE=1 SV=1	W10C8.5	other metabolic processes		kinase activity;other molecular function	0.43369	0.929485	1.54795	1.84001	1.79656	1.89426	1.74409	1.83028	3.48688	2.70088	0.31345	2.12935	2.26778	2.17915	2.44627	2.64905	1.93217	2.53129	1.43038	1.67942	1.45859	1.02797	1.43679	1.68059
Q9U2X0	Protein arginine N-methyltransferase 1 OS=Caenorhabditis elegans OX=6239 GN=prmt-1 PE=1 SV=1	prmt-1	protein metabolism;other metabolic processes;stress response;other biological processes	nucleus;other cell component	other molecular function	2.49381	2.36638	2.35475	2.60578	2.64939	2.62935	2.27748	2.30078	2.33023	2.64388	2.48326	2.44715	2.41476	2.28289	2.3475	2.51247	2.05028	2.31853	1.81245	2.09299	1.94581	1.851	2.1257	2.03838
Q23381	Probable methylmalonyl-CoA mutase, mitochondrial OS=Caenorhabditis elegans OX=6239 GN=mmcm-1 PE=3 SV=2	mmcm-1	other metabolic processes	mitochondrion	other molecular function	1.0062	1.39794	0.890117	0.997327	1.03209	1.05848	1.05509	1.29178	1.4679	1.40742	1.32992	1.45395	1.35562	1.14118	1.31378	1.61738	1.46322	1.51917	1.19836	1.25534	1.43507	1.33976	1.45297	1.28019
Q20228	40S ribosomal protein S9 OS=Caenorhabditis elegans OX=6239 GN=rps-9 PE=3 SV=1	rps-9	protein metabolism;other metabolic processes;other biological processes	cytosol;translational apparatus	nucleic acid binding activity;other molecular function	5.68022	5.87537	5.83256	6.01203	5.87846	5.95563	5.68457	5.99672	5.68141	5.91134	5.97487	5.89764	5.19703	5.56103	5.07041	5.63477	5.15449	5.57643	5.86576	6.10909	5.89361	6.02825	5.77854	5.72426
Q9U1X9	Ribosomal protein, Large subunit, Acidic (P1) OS=Caenorhabditis elegans OX=6239 GN=rla-2 PE=1 SV=1	rla-2	protein metabolism;other metabolic processes	cytosol;translational apparatus	other molecular function	1.14237	0.834197	0.574942	1.65313	1.09177	0.961294	0.335773	0.118091	0.685197	1.51204	1.18109	1.12359	0.507665	0.759834	1.00642	0.663726	0.477482	0.283534	0.415076	-0.0806744	0.384182	1.19006	-0.247369	-0.0685032
P41932	14-3-3-like protein 1 OS=Caenorhabditis elegans OX=6239 GN=par-5 PE=1 SV=2	par-5	cell cycle OR cell proliferation;cell organization and biogenesis;stress response;transport;developmental processes;signal transduction;other biological processes	nucleus;other cell component		2.05021	1.81157	1.86355	2.05653	1.62008	2.14527	2.36105	1.86729	2.0644	2.3144	1.97255	2.39839	2.00358	1.92187	2.15319	2.04295	1.94344	2.0944	2.28521	2.21744	2.06295	2.21405	2.4546	2.40056
Q86NC1	Alpha-1,4 glucan phosphorylase OS=Caenorhabditis elegans OX=6239 GN=pygl-1 PE=1 SV=1	pygl-1	other metabolic processes	other cell component	other molecular function	1.61332	1.58857	1.46272	1.64023	1.60791	1.90519	1.50813	1.22581	1.71389	1.95526	1.82859	1.98869	2.03695	1.79383	1.96186	2.48404	2.21348	2.19806	1.51	1.16083	1.42935	1.50579	1.91091	1.47323
B6EU49	Alkali myosin light chain long isoform OS=Caenorhabditis elegans OX=6239 GN=mlc-3 PE=4 SV=1	mlc-3			other molecular function	4.33537	5.71235	5.74385	4.99121	5.46276	4.76266	4.4247	3.91622	4.3447	3.92813	3.97758	4.78453	2.62777	2.90692	1.33221	-0.204303	2.9231	2.18489	3.03975	1.72472	4.5363	4.71979	3.83814	3.29827
Q9N5B3	Peptidase_M24 domain-containing protein OS=Caenorhabditis elegans OX=6239 GN=CELE_W08E12.7 PE=1 SV=1	W08E12.7				1.71874	1.87428	1.8268	2.16933	1.69369	1.99329	2.33646	2.44761	2.08593	2.20327	2.00809	2.12782	2.79305	2.2616	2.12979	2.74008	2.24948	2.70975	1.49736	1.83707	2.14517	1.61654	2.05447	1.77978
Q93573	Translationally-controlled tumor protein homolog OS=Caenorhabditis elegans OX=6239 GN=tct-1 PE=1 SV=1	tct-1		other cell component	other molecular function	1.03735	1.50838	1.94956	1.41247	1.67335	1.29418	1.75752	1.25827	1.61472	1.39087	1.22226	1.44376	2.31052	2.15814	2.10237	2.04982	1.74502	1.70939	1.27586	1.28585	1.33884	0.665766	0.962656	0.972707
Q21926	Isoleucine--tRNA ligase, cytoplasmic OS=Caenorhabditis elegans OX=6239 GN=iars-1 PE=3 SV=1	iars-1	protein metabolism;RNA metabolism OR transcription;other metabolic processes	other cell component	nucleic acid binding activity;other molecular function	1.63345	1.72872	1.14947	1.10518	1.09715	0.789145	1.24446	1.06521	0.458601	1.02947	0.724394	1.16866	2.03931	1.79262	1.92221	2.29644	2.03186	2.16247	1.00565	1.2595	1.22313	1.11234	1.12647	1.15093
H2L0E5	MFS domain-containing protein OS=Caenorhabditis elegans OX=6239 GN=mct-4 PE=1 SV=1	mct-4	transport	other membranes	transporter activity	1.49655	1.37896	1.0716	1.13884	0.939131	1.37114	0.540347	0.5581	0.615995	0.442674	0.705139	0.649124	0.824824	0.998239	0.575653	1.08112	0.677117	0.809111	1.58828	1.24874	1.41846	1.24941	0.620563	1.34298
O16520	Eukaryotic peptide chain release factor subunit 1 OS=Caenorhabditis elegans OX=6239 GN=erfa-1 PE=3 SV=3	erfa-1	cell organization and biogenesis;protein metabolism;other metabolic processes	cytosol;other cell component	nucleic acid binding activity	1.17934	1.28733	1.1665	1.1215	1.13862	1.18959	1.21619	1.32621	1.18019	1.2992	1.15152	1.09776	1.57577	1.24136	1.52734	1.40776	1.44746	1.45024	1.0718	1.40806	1.27951	1.46496	1.77172	1.275
Q9BKU4	Mitochondrial prohibitin complex protein 1 OS=Caenorhabditis elegans OX=6239 GN=phb-1 PE=1 SV=1	phb-1	cell organization and biogenesis;stress response;developmental processes;other biological processes	other membranes;mitochondrion		3.95025	4.05822	3.58455	3.84955	3.92262	4.07499	3.41563	3.54982	3.70762	3.97441	3.90484	4.03701	3.42736	3.62668	3.34962	3.68377	3.50963	3.6673	3.7401	3.24051	2.9112	3.8122	3.37791	3.22262
O01761	Muscle M-line assembly protein unc-89 OS=Caenorhabditis elegans OX=6239 GN=unc-89 PE=1 SV=3	unc-89	cell organization and biogenesis;signal transduction;other biological processes	plasma membrane;other membranes;cytoskeleton	enzyme regulator activity;kinase activity;other molecular function	-0.182598	0.440679	0.675922	-0.434071	-0.398075	0.0511692	-1.18609	-1.43235	-0.517146	-0.765361	-0.213845	0.414762	-1.54321	-1.15318	-1.18994	-1.39509	0.016494	-1.49314	0.00667983	-0.753052	-0.754816	0.258326	-0.38757	-0.805128
G5EEL9	HMG OS=Caenorhabditis elegans OX=6239 GN=hmg-11 PE=1 SV=1	hmg-11			nucleic acid binding activity	1.97848	2.14041	2.55156	2.70218	2.18222	2.35371	3.98209	4.11552	3.72492	2.91858	3.54794	3.49884	2.30698	2.90241	3.16639	2.66424	3.14936	2.68647	4.80909	4.35881	4.97664	4.7871	4.60422	4.07378
Q9N3T5	AFG3-like protein spg-7 OS=Caenorhabditis elegans OX=6239 GN=spg-7 PE=3 SV=2	spg-7	cell organization and biogenesis;protein metabolism;other metabolic processes;stress response;other biological processes	other membranes;mitochondrion	other molecular function	1.04797	1.20435	0.793663	1.0152	1.41954	1.18373	0.546616	1.00569	1.03902	1.30559	1.116	0.967468	0.549743	0.854127	0.908063	1.18495	0.420422	0.596709	0.586	0.559811	0.88844	1.16076	1.05845	1.02049
A5JYX8	Nicalin OS=Caenorhabditis elegans OX=6239 GN=nra-2 PE=1 SV=1	nra-2	cell organization and biogenesis;other biological processes	other membranes;ER/Golgi		0.0209764	0.00911001	-0.17959	0.45005	1.09348	0.826386	0.134612	0.364116	0.716323	0.410298	0.333011	0.713151	0.0773295	0.0127106	-0.0270048	1.00578	0.110746	1.32172	0.497056	1.16351	-0.0544459	0.432802	0.146852	0.683289
O02639	60S ribosomal protein L19 OS=Caenorhabditis elegans OX=6239 GN=rpl-19 PE=3 SV=1	rpl-19	protein metabolism;other metabolic processes;other biological processes	cytosol;translational apparatus	nucleic acid binding activity;other molecular function	4.92248	4.65885	4.77784	4.88078	4.94	4.91323	4.7233	4.71422	4.99518	5.28992	5.32326	5.26322	4.95577	5.30914	4.96984	5.13788	4.72025	5.02454	4.9366	4.56544	4.60542	4.7223	4.48816	4.21291
Q9TYY8	Ubiquitin carboxyl-terminal hydrolase OS=Caenorhabditis elegans OX=6239 GN=CELE_H34C03.2 PE=1 SV=1	H34C03.2	protein metabolism;other metabolic processes		other molecular function	0.461161	0.0654454	0.106668	-0.34125	0.615093	0.396239	-0.453761	-0.548014	0.420987	0.293801	0.391983	0.3215	-0.287354	-0.514158	0.226399	0.403761	0.047125	0.384035	-0.0370175	0.276845	-0.573393	-0.10305	0.0838248	0.0738352
Q19202	Apyrase apy-1 OS=Caenorhabditis elegans OX=6239 GN=apy-1 PE=1 SV=2	apy-1	protein metabolism;other metabolic processes;stress response;developmental processes;signal transduction;other biological processes	other membranes;other cell component	other molecular function	2.00638	1.68739	0.340804	1.55816	1.83759	2.02579	0.546472	0.235188	1.86998	2.49493	1.72568	2.03939	0.286708	1.20654	1.15261	1.40216	1.2457	1.32675	0.444046	0.461618	0.137383	0.73682	1.08349	0.336294
P49041	40S ribosomal protein S5 OS=Caenorhabditis elegans OX=6239 GN=rps-5 PE=3 SV=1	rps-5	cell organization and biogenesis;protein metabolism;other metabolic processes	cytosol;translational apparatus	nucleic acid binding activity;other molecular function	6.50715	5.9922	6.53024	6.42009	6.55436	6.67636	6.21063	5.03585	6.15682	7.4004	6.21494	7.4184	5.8722	5.97455	5.78956	6.23059	6.77672	6.23229	5.94224	5.86508	5.3811	4.92218	7.13448	6.06755
Q22633	4-hydroxyphenylpyruvate dioxygenase OS=Caenorhabditis elegans OX=6239 GN=hpd-1 PE=3 SV=1	hpd-1	other metabolic processes	other membranes;ER/Golgi	other molecular function	1.70777	1.37803	1.33691	1.17444	1.39612	1.43998	1.6185	1.26084	1.92462	1.81007	1.51577	1.59711	1.74519	1.82927	1.92461	1.77924	1.27111	1.55323	1.65397	1.65029	1.87105	1.3186	1.67833	1.91681
G5EC98	CTP synthase OS=Caenorhabditis elegans OX=6239 GN=ctps-1 PE=1 SV=1	ctps-1	other metabolic processes	other cell component	other molecular function	2.56725	2.49134	1.68872	1.43313	2.64196	2.06874	1.29237	0.961605	1.96823	1.94651	1.2185	1.2807	1.79365	1.69419	1.54439	2.03112	1.87293	1.61595	0.847824	1.19875	1.05679	0.904228	0.335822	1.31763
Q93637	Uncharacterized protein OS=Caenorhabditis elegans OX=6239 GN=hpo-34 PE=1 SV=3	hpo-34				-1.74611	-0.988538	-0.344196	-1.26776	-0.715269	-0.949542	-2.0449	-1.49719	-0.994133	-1.1806	-1.43485	-0.786798	-5.42138	-2.10722	-2.52603	-5.5966	-5.65152	-1.9915	-1.61493	-1.90932	-1.60592	-5.30572	-1.52519	-1.57945
Q9BL15	tRNA (cytosine(34)-C(5))-methyltransferase OS=Caenorhabditis elegans OX=6239 GN=nsun-2 PE=1 SV=4	nsun-2	RNA metabolism OR transcription;other metabolic processes	nucleus;other cell component	nucleic acid binding activity;other molecular function	5.35119	5.53271	5.60593	5.83047	5.7845	5.7008	6.1581	6.40931	5.50517	5.53997	5.66922	5.47347	5.56934	6.04811	5.58033	5.90416	5.66918	5.89016	5.18188	5.24716	5.38009	4.59392	4.79961	4.97254
Q17512	Uncharacterized protein OS=Caenorhabditis elegans OX=6239 GN=B0491.5 PE=1 SV=1	nduf-11				2.77797	2.87104	2.26625	2.38362	1.95351	2.48229	1.13739	1.37212	1.7083	2.17317	2.22699	2.20451	1.71535	1.8084	1.72166	1.71899	1.72389	1.47132	2.55438	1.679	1.43073	2.51069	1.7346	1.78257
Q6A2D2	Uncharacterized protein OS=Caenorhabditis elegans OX=6239 GN=hpo-34 PE=1 SV=1	hpo-34_Q6A2D2				1.26301	1.40246	1.57248	1.17968	1.6379	1.49263	0.786396	1.16304	1.11511	0.841566	0.980007	1.53668	0.895977	1.42364	1.08873	1.00839	1.28132	1.13013	1.23363	0.900197	1.21609	0.893749	1.46387	1.08572
Q21531	MIF4G domain-containing protein OS=Caenorhabditis elegans OX=6239 GN=ifg-1 PE=1 SV=1	ifg-1	protein metabolism;other metabolic processes	cytosol;translational apparatus	nucleic acid binding activity	0.346681	0.529002	0.472296	0.376286	0.33367	0.634052	0.30707	0.756423	0.950562	0.669696	0.709747	0.687877	1.48768	1.11265	1.60053	1.22946	1.17343	1.34088	0.313097	0.260646	0.329121	0.0596053	0.120226	0.582581
Q18787	26S proteasome regulatory subunit 7 OS=Caenorhabditis elegans OX=6239 GN=rpt-1 PE=1 SV=1	rpt-1	protein metabolism;other metabolic processes;other biological processes	nucleus;other cell component	other molecular function	2.08689	1.74382	1.75718	2.06136	2.37037	2.15071	1.51259	1.74466	2.25376	2.28433	2.00934	1.93311	1.34289	1.50487	1.48184	1.73746	1.44422	1.72192	1.60261	1.55045	1.43573	1.65209	1.68531	2.05146
Q27464	Glucose-6-phosphate 1-dehydrogenase OS=Caenorhabditis elegans OX=6239 GN=gspd-1 PE=3 SV=1	gspd-1	other metabolic processes	cytosol	other molecular function	1.36967	1.12706	0.904646	1.1041	0.777434	1.06755	1.1424	1.05311	1.23198	1.3429	1.17304	1.20634	0.694436	1.23497	1.21216	1.32554	0.840691	1.16993	0.630792	0.905025	0.858306	0.524138	0.660741	0.93218
Q95XY4	Nucleolar protein 6 OS=Caenorhabditis elegans OX=6239 GN=nol-6 PE=1 SV=4	nol-6	RNA metabolism OR transcription;other metabolic processes;transport;other biological processes	nucleus;other cell component	nucleic acid binding activity	-0.00152362	-0.673773	0.308079	0.675782	-0.369951	0.134731	0.906829	0.980171	0.238643	-0.073044	0.404934	0.0731728	0.537925	0.841737	0.558645	-0.383238	0.486024	0.617106	0.510007	0.65137	0.883986	0.456983	-0.828199	0.19793
P43509	Cathepsin B-like cysteine proteinase 5 OS=Caenorhabditis elegans OX=6239 GN=cpr-5 PE=2 SV=1	cpr-5	protein metabolism;other metabolic processes	non-structural extracellular;other cytoplasmic organelle	other molecular function	1.99054	1.93852	2.06171	2.40996	2.08684	1.96187	1.49132	1.53173	1.57463	2.01907	2.10439	1.49179	2.60782	2.80122	2.65998	2.82541	2.41884	2.75582	-0.18616	-0.616147	-0.311813	-0.0665529	0.0524316	-1.12058
Q95ZQ3	Lysine--tRNA ligase OS=Caenorhabditis elegans OX=6239 GN=kars-1 PE=1 SV=1	kars-1	protein metabolism;RNA metabolism OR transcription;other metabolic processes	other cell component	nucleic acid binding activity;other molecular function	2.14556	2.16315	2.18936	1.89177	1.99729	1.89444	2.17764	2.09345	2.26568	2.46195	2.17347	2.05194	2.38471	2.30671	2.3551	2.44538	2.44034	2.39699	1.87201	2.03233	1.99217	2.12699	2.39405	2.07808
P49180	60S ribosomal protein L35a OS=Caenorhabditis elegans OX=6239 GN=rpl-33 PE=1 SV=3	rpl-33	protein metabolism;other metabolic processes;other biological processes	cytosol;translational apparatus	other molecular function	4.526	4.35686	4.54785	5.00792	4.8093	5.06279	4.55477	4.75229	4.91221	5.46874	4.95742	5.23965	3.7729	3.94985	3.90509	4.58362	4.28451	4.50864	4.17191	3.98542	3.89644	4.3092	4.2391	4.30901
Q95ZN7	Glycylpeptide N-tetradecanoyltransferase OS=Caenorhabditis elegans OX=6239 GN=nmt-1 PE=1 SV=1	nmt-1	protein metabolism;other metabolic processes		other molecular function	2.60668	1.63037	1.77458	1.64753	1.96682	1.29885	1.81066	1.90696	1.53839	1.93136	1.66894	1.54944	2.09885	2.09293	2.31187	2.1351	2.06042	2.07285	1.72686	1.76054	1.81658	1.54795	1.91868	1.49898
O44782	Major sperm protein OS=Caenorhabditis elegans OX=6239 GN=vpr-1 PE=1 SV=1	vpr-1	cell organization and biogenesis	plasma membrane;other membranes;cytoskeleton;ER/Golgi	signal transduction activity or receptor binding;other molecular function	2.39288	2.41644	2.27076	2.66979	2.18884	2.74308	1.95976	2.40193	2.17883	1.88904	2.21449	1.93698	2.00158	2.21356	1.64671	2.12792	1.97072	2.09003	2.40324	1.91012	2.24002	2.30311	1.69899	2.51387
Q27497	Serine/threonine-protein phosphatase PP1-alpha OS=Caenorhabditis elegans OX=6239 GN=gsp-1 PE=1 SV=2	gsp-1	cell cycle OR cell proliferation;cell organization and biogenesis;other biological processes	nucleus;other cell component	other molecular function	1.12039	0.771416	1.03321	1.06682	0.703957	0.803328	0.537676	1.01319	1.00735	1.24803	1.20917	0.801402	0.93298	0.896909	1.10176	0.92195	0.33239	0.559833	0.786743	1.08115	1.39074	0.968218	0.629729	0.869097
O17953	Dihydrolipoyl dehydrogenase, mitochondrial OS=Caenorhabditis elegans OX=6239 GN=dld-1 PE=3 SV=2	dld-1	other metabolic processes;other biological processes	mitochondrion;other cell component	other molecular function	0.509406	0.709489	0.567478	0.631957	0.693367	0.731832	0.725813	0.776349	0.891571	0.700672	0.753068	0.732553	0.817212	0.898298	0.622372	0.982741	0.126524	0.955945	1.07414	1.20962	1.41809	0.778831	1.09706	1.14304
G5ED07	Protein disulfide-isomerase OS=Caenorhabditis elegans OX=6239 GN=pdi-3 PE=1 SV=1	pdi-3	protein metabolism;other metabolic processes;stress response;developmental processes;other biological processes	ER/Golgi	other molecular function	0.589083	2.10419	0.754698	0.701617	2.13301	0.288693	2.46374	2.38903	1.52273	0.938375	1.10248	1.65525	2.84118	2.93442	2.92895	3.18518	2.51198	2.85782	1.09523	1.35553	2.03111	0.989015	1.28083	0.101047
O18180	Mitochondrial Ribosomal Protein, Large OS=Caenorhabditis elegans OX=6239 GN=mrpl-12 PE=1 SV=1	mrpl-12	protein metabolism;RNA metabolism OR transcription;other metabolic processes	mitochondrion;translational apparatus	other molecular function	2.41441	2.58423	3.02026	2.99353	3.00122	2.8087	2.84349	3.85198	2.82585	1.91249	2.67119	2.35647	2.64219	3.19334	3.03213	2.97655	2.13214	2.89793	2.74081	2.98122	2.77496	1.99808	1.83634	2.2257
O01869	S10_plectin domain-containing protein OS=Caenorhabditis elegans OX=6239 GN=rps-10 PE=1 SV=1	rps-10	other biological processes	cytosol;translational apparatus	nucleic acid binding activity;other molecular function	5.69679	5.60761	5.46821	5.43457	5.95909	5.5109	5.16276	5.62611	5.18578	5.27174	5.31528	5.11777	5.44176	5.42884	5.43179	5.54085	5.47539	5.4043	5.23618	5.06869	5.16463	4.84402	4.46009	5.03679
Q9NA98	Actin-Related Proteins OS=Caenorhabditis elegans OX=6239 GN=arp-1 PE=1 SV=2	arp-1		cytoskeleton		1.82191	1.44139	1.13149	1.70248	2.13524	1.73969	1.79622	1.72925	2.10732	2.24196	2.21627	1.8887	1.58787	1.14805	1.47199	2.03379	1.12474	1.72448	1.28791	1.51883	1.61725	1.6502	1.78502	2.09385
Q19969	Importin subunit alpha-3 OS=Caenorhabditis elegans OX=6239 GN=ima-3 PE=1 SV=2	ima-3	cell cycle OR cell proliferation;cell organization and biogenesis;transport;developmental processes;other biological processes	nucleus;other cell component	other molecular function	2.32105	2.20286	2.10129	2.25229	2.37205	2.24382	2.24826	2.22101	2.46625	2.47656	2.64499	2.48121	2.13095	2.29422	2.35883	2.40297	2.42824	2.4344	1.85139	1.89115	2.10203	1.90415	1.7205	2.24084
Q86S66	Nascent polypeptide-associated complex subunit alpha OS=Caenorhabditis elegans OX=6239 GN=icd-2 PE=1 SV=2	icd-2	transport	translational apparatus;other cell component	other molecular function	2.77562	2.7224	2.52654	3.01793	3.05875	2.82027	3.27592	3.48668	3.02453	2.8811	2.88608	2.94054	3.2357	3.50175	3.2676	3.22575	2.85739	3.19529	2.73337	2.76496	2.90963	2.10235	2.38415	2.56045
O17071	Probable 26S proteasome regulatory subunit 10B OS=Caenorhabditis elegans OX=6239 GN=rpt-4 PE=1 SV=2	rpt-4	protein metabolism;other metabolic processes;stress response;other biological processes	cytosol;nucleus;other cell component	other molecular function	3.01784	3.00074	1.25942	0.845967	3.51514	1.00453	0.438706	1.66462	0.545463	1.88371	1.26688	1.63338	2.72794	0.00732686	1.79683	0.50778	1.78774	0.5804	0.945514	1.30363	0.277022	0.656251	0.679372	2.68502
K8ERX1	IMP Homolog OS=Caenorhabditis elegans OX=6239 GN=imph-1 PE=1 SV=1	imph-1	developmental processes;other biological processes	cytosol;nucleus;other cell component	nucleic acid binding activity	-0.129313	0.710986	0.809608	0.300362	0.68286	0.230963	0.241059	0.119207	0.443412	0.319994	-0.215216	-0.763079	0.0416183	-0.020117	-0.029663	0.11909	-0.12125	0.951626	0.599013	1.17632	1.1481	1.36589	0.426204	0.377714
Q21966	Aspartic protease 4 OS=Caenorhabditis elegans OX=6239 GN=asp-4 PE=2 SV=1	asp-4	protein metabolism;other biological processes	non-structural extracellular;other cytoplasmic organelle;other cell component	other molecular function	1.43864	1.36537	1.13371	0.936879	1.53332	1.16391	1.51988	1.21694	1.64079	2.01764	1.32363	1.35387	1.41211	1.27261	1.35734	1.52819	1.47355	1.58607	1.6571	1.66409	2.24195	1.42702	1.38286	1.63156
G5EBJ7	Fructose-bisphosphatase OS=Caenorhabditis elegans OX=6239 GN=fbp-1 PE=1 SV=1	fbp-1	other metabolic processes	cytosol;other cell component	other molecular function	3.02765	2.92799	2.49823	2.37137	2.52177	2.74792	2.68688	2.51696	2.51587	3.16555	3.05789	2.29525	2.95537	2.67294	2.39218	2.96232	1.97888	2.26161	2.57553	2.2529	2.29257	3.02677	1.98896	2.49749
P91910	Tubulin alpha-3 chain OS=Caenorhabditis elegans OX=6239 GN=mec-12 PE=1 SV=1	mec-12	cell cycle OR cell proliferation;cell organization and biogenesis;other biological processes	cytoskeleton;other cell component	cytoskeletal activity;other molecular function	1.29301	-0.43737	-1.15319	-0.925248	-0.814895	0.829448	-0.430382	-0.485041	0.244109	0.529449	0.12348	0.315955	0.412977	-0.625084	0.0795822	-0.158076	0.0483421	0.102796	0.256469	1.21856	0.774732	1.56905	1.94423	1.4014
A0A0K3AUM3	1-phosphatidylinositol 4,5-bisphosphate phosphodiesterase OS=Caenorhabditis elegans OX=6239 GN=egl-8 PE=1 SV=1	egl-8	other metabolic processes;signal transduction	other cell component	other molecular function	-0.770633	-0.896603	0.255201	-0.270998	-0.303909	-0.781543	0.279563	0.188362	-0.131611	-0.277885	0.479979	0.571182	0.15624	0.382989	0.152381	-0.160724	-0.041295	0.00170599	0.53044	0.690073	0.808737	0.290925	-0.00862092	0.375065
O44954	Succinate dehydrogenase [ubiquinone] flavoprotein subunit, mitochondrial OS=Caenorhabditis elegans OX=6239 GN=sdha-2 PE=1 SV=1	sdha-2	other metabolic processes	other membranes;mitochondrion	other molecular function	5.92004	2.04356	1.77267	2.63462	2.67675	1.93301	2.38052	2.91879	2.53559	2.61865	2.92312	2.82571	1.90118	1.68885	2.12666	3.32168	2.14195	2.26405	1.94998	1.90226	2.5127	2.52901	2.05336	2.37949
Q9BKU5	60S ribosomal protein L27a OS=Caenorhabditis elegans OX=6239 GN=CELE_Y37E3.8 PE=1 SV=1	Y37E3.8	protein metabolism;other metabolic processes	cytosol;translational apparatus	other molecular function	6.7098	6.91776	6.95348	7.09013	7.26689	6.83909	7.00231	7.22843	6.69396	6.65839	7.04866	6.81763	6.9791	7.20668	6.8352	6.95802	6.5558	6.95886	6.55593	6.68864	6.67762	6.44399	5.94838	6.22028
Q17556	NAD(P)-bd_dom domain-containing protein OS=Caenorhabditis elegans OX=6239 GN=C01F1.3 PE=1 SV=1	rml-4			other molecular function	-0.211943	-0.407331	-0.939115	-0.584227	-0.236202	-0.459057	-0.201333	-0.1492	0.173404	0.217296	0.00905944	0.0868295	0.210188	-0.0425723	0.134867	0.0604541	-0.169164	0.0932768	-0.470512	-0.407396	-0.507197	-1.79259	-1.48936	-0.632339
O02267	Complex I-B14.5a OS=Caenorhabditis elegans OX=6239 GN=CELE_F45H10.3 PE=1 SV=1	F45H10.3	other metabolic processes	other membranes;mitochondrion		2.48201	2.8443	3.01355	2.78256	2.55482	2.60115	3.0344	3.13485	2.5655	2.49527	2.74168	2.78248	3.06276	3.69485	3.0771	2.99832	3.37672	3.10465	3.19106	2.4282	2.66464	2.66139	2.25872	2.01639
Q17693	Probable methylenetetrahydrofolate reductase OS=Caenorhabditis elegans OX=6239 GN=mthf-1 PE=3 SV=2	mthf-1	other metabolic processes	cytosol	other molecular function	3.07165	2.54198	2.17914	2.42462	3.18941	2.63597	2.63684	2.59638	2.89799	2.94711	3.01229	3.0028	2.7258	2.46202	2.50706	3.09717	2.80526	2.7807	1.23907	2.27522	1.49538	1.57492	1.78763	2.22984
Q20964	LYSozyme OS=Caenorhabditis elegans OX=6239 GN=lys-4 PE=1 SV=1	lys-4	other metabolic processes;stress response;signal transduction		other molecular function	3.24148	2.89185	2.954	2.70537	3.30387	2.92709	2.17801	2.24166	2.50788	2.66361	2.19291	2.62029	3.12837	3.29055	3.58215	2.96314	3.71701	3.52126	0.990394	1.32173	1.25592	0.144994	1.03102	1.01568
Q22562	Uncharacterized protein OS=Caenorhabditis elegans OX=6239 GN=CELE_T19B10.2 PE=1 SV=2	T19B10.2				-1.19467	-1.30191	-1.71727	-1.79699	-0.779446	-1.4493	-0.0760459	-0.582232	-1.29791	-1.24717	-2.1871	-2.21623	0.346249	1.019	1.19747	0.597295	-0.597383	-0.937235	-1.26144	-1.41563	-1.51426	-2.30085	-2.02462	-3.01106
Q9XWZ2	Acyl-CoA dehydrogenase family member 11 OS=Caenorhabditis elegans OX=6239 GN=acdh-11 PE=1 SV=1	acdh-11	other metabolic processes		other molecular function	0.551804	0.072454	-0.596291	-0.154632	0.491364	-0.0863346	-1.20494	-0.144938	0.375093	1.08175	0.103747	0.802441	-0.0359322	-1.15256	-0.112542	0.297489	-0.695429	-0.0246468	0.963925	0.343921	-0.206585	-0.490216	-0.417325	0.129278
Q09580	Probable GMP synthase [glutamine-hydrolyzing] OS=Caenorhabditis elegans OX=6239 GN=gmps-1 PE=3 SV=3	gmps-1	other metabolic processes	cytosol	other molecular function	0.881546	1.02556	1.10277	0.93258	1.20143	0.763916	0.63354	-0.0668838	0.820059	0.617757	0.588798	0.969852	0.293942	0.417064	0.165395	0.0348923	0.118375	0.285684	0.403106	-0.031434	0.34087	0.193913	0.0923159	0.474964
Q9NLD1	Heterogeneous nuclear RibonucleoProtein (HnRNP) R homolog OS=Caenorhabditis elegans OX=6239 GN=hrpr-1 PE=1 SV=2	hrpr-1		nucleus;other cell component	nucleic acid binding activity	0.85561	0.399753	0.421334	0.550667	0.946201	0.962748	0.295168	0.657458	1.42597	2.12088	1.53048	1.76214	0.224068	0.225167	0.174678	0.0406398	0.691592	0.691341	1.92523	1.67752	1.54514	2.0809	2.16853	1.79107
Q9XTT9	26S proteasome regulatory subunit 8 OS=Caenorhabditis elegans OX=6239 GN=rpt-6 PE=1 SV=1	rpt-6	protein metabolism;other metabolic processes;other biological processes	nucleus;other cell component	other molecular function	1.62203	1.91435	1.78992	1.92711	2.0575	1.82301	1.73989	2.18557	2.14065	2.21765	2.11764	2.04662	1.77228	1.89352	1.34653	2.22372	1.63988	2.04329	1.67377	1.90938	1.77541	2.26658	2.09202	2.25841
P48727	Serine/threonine-protein phosphatase PP1-beta OS=Caenorhabditis elegans OX=6239 GN=gsp-2 PE=1 SV=1	gsp-2	cell cycle OR cell proliferation;cell organization and biogenesis;protein metabolism;other metabolic processes;other biological processes	other membranes;nucleus;other cell component	other molecular function	1.22503	1.31542	1.26457	2.04586	1.84478	2.00488	1.75833	2.15234	1.68251	2.26793	1.77265	1.69282	1.00953	0.915635	0.929031	1.65987	0.966632	1.50301	1.17575	1.9504	1.50946	1.72484	1.3623	1.49001
Q9TZD9	HAlF transporter (PGP related) OS=Caenorhabditis elegans OX=6239 GN=haf-4 PE=1 SV=2	haf-4	other metabolic processes;transport;other biological processes	other membranes;other cytoplasmic organelle	transporter activity;other molecular function	0.831681	0.244011	0.192817	0.491388	0.669993	0.707184	0.219133	0.372087	0.539197	1.02994	0.883187	0.792452	0.703739	0.508446	0.0947817	1.01787	1.07913	1.03023	0.220557	0.617078	0.611549	1.01928	1.17421	0.903888
P91027	Calponin-homology (CH) domain-containing protein OS=Caenorhabditis elegans OX=6239 GN=chdp-1 PE=1 SV=1	chdp-1				0.758364	1.30769	0.914199	1.17387	1.42053	0.896225	1.32874	1.46697	1.66022	1.46018	1.69662	1.81368	1.16272	1.44789	1.34633	1.28732	1.18608	1.3726	1.27115	1.0949	1.44002	0.748325	1.76807	1.48569
Q22038	Ras-like GTP-binding protein rhoA OS=Caenorhabditis elegans OX=6239 GN=rho-1 PE=1 SV=1	rho-1	cell cycle OR cell proliferation;cell organization and biogenesis;signal transduction;other biological processes	plasma membrane;other membranes;cytoskeleton;other cell component	other molecular function	2.05075	2.12025	1.83108	2.16491	1.99168	2.05584	1.9732	2.0628	2.23712	2.14175	2.24246	2.28291	1.68972	1.97522	1.6611	2.0019	1.80008	1.96328	2.72585	2.71204	2.83096	2.96075	2.92757	2.90286
G5EC23	HCF1 related OS=Caenorhabditis elegans OX=6239 GN=hcf-1 PE=1 SV=1	hcf-1	cell organization and biogenesis;stress response;developmental processes;other biological processes	nucleus	other molecular function	-0.375828	0.18339	-0.577043	-0.267979	0.100757	-0.371386	0.584053	0.704212	0.606307	0.110076	-0.0441765	0.536684	-0.121057	0.641467	0.50954	0.504132	-0.272173	0.493292	0.976876	1.18891	0.902584	0.712641	1.26404	1.20592
Q21793	Prion-like-(Q/N-rich)-domain-bearing protein OS=Caenorhabditis elegans OX=6239 GN=pqn-53 PE=1 SV=2	pqn-53				2.5277	2.48061	2.95619	3.06151	2.51752	2.57929	3.31025	3.63703	2.93857	3.29983	3.54326	3.01139	2.45738	2.97168	2.73758	3.04276	3.01411	2.88721	3.22837	3.02054	3.26902	2.96872	3.01325	3.03607
V6CLA2	E3 ubiquitin-protein ligase hecd-1 OS=Caenorhabditis elegans OX=6239 GN=hecd-1 PE=1 SV=1	hecd-1	protein metabolism;other metabolic processes;other biological processes		other molecular function	-1.12884	-0.596698	-0.966943	-1.0068	-0.616562	-0.785479	-1.39174	-1.07198	-0.60147	-0.612032	-0.517771	-0.391131	-1.22859	-2.37326	-2.21664	-1.31349	-2.06238	-1.44039	-0.766495	-1.52756	-0.805022	-0.310126	-1.02089	-1.21703
Q17574	Methionine synthase reductase OS=Caenorhabditis elegans OX=6239 GN=mtrr-1 PE=3 SV=1	mtrr-1	other metabolic processes	cytosol	other molecular function	0.728247	0.888945	0.188745	0.465121	0.962887	0.885217	0.368392	0.628832	1.0308	1.04919	0.594059	1.03911	1.12142	0.458206	1.08018	1.09105	0.883057	1.29954	0.158922	0.205779	0.0887903	-0.339031	0.215429	0.131056
Q20168	Probable coatomer subunit beta' OS=Caenorhabditis elegans OX=6239 GN=copb-2 PE=3 SV=3	copb-2	transport;developmental processes;other biological processes	other membranes;ER/Golgi	other molecular function	0.820063	0.732149	0.347314	0.587222	1.04871	0.583875	0.601656	0.567343	0.958386	1.01562	0.985306	0.819789	0.47353	0.40152	0.702528	0.720186	0.183626	0.754881	0.427601	0.600191	0.30063	0.540963	0.588184	0.83141
I7FN66	Rab-7 (Fragment) OS=Caenorhabditis elegans OX=6239 GN=rab-7 PE=2 SV=1	rab-7			other molecular function	1.37778	1.46748	0.852528	1.45353	1.12043	1.4107	0.948058	0.853777	1.027	1.37379	1.12575	1.04355	1.37464	1.36715	1.49875	1.53839	0.85858	1.35379	1.76593	2.15892	1.77816	2.49835	1.18886	2.31853
Q9Y194	Sphingosine-1-phosphate lyase OS=Caenorhabditis elegans OX=6239 GN=spl-1 PE=1 SV=1	spl-1	other metabolic processes	other membranes;ER/Golgi	other molecular function	1.62165	1.63575	0.629856	1.14194	1.62299	1.616	0.893816	1.3525	1.45237	1.23812	1.41751	1.19838	1.92038	1.84729	1.96967	1.91094	1.57623	1.79774	0.470715	1.2562	1.34355	1.05572	0.237078	1.37265
Q9U2G0	Putative U5 small nuclear ribonucleoprotein 200 kDa helicase OS=Caenorhabditis elegans OX=6239 GN=snrp-200 PE=3 SV=1	snrp-200	cell organization and biogenesis;RNA metabolism OR transcription;other metabolic processes	nucleus	nucleic acid binding activity;other molecular function	0.737587	0.745359	0.330663	0.578146	0.612826	0.909264	0.200547	0.0166649	0.416264	0.453364	0.35437	0.0113143	0.0923001	-0.401156	-0.728985	0.111941	-0.617434	0.0560033	0.628086	0.667748	0.369815	1.15532	0.876138	0.731906
A0A1N7SYP6	Eukaryotic translation initiation factor 3 subunit L OS=Caenorhabditis elegans OX=6239 GN=eif-3.l PE=1 SV=1	eif-3.l	cell organization and biogenesis;protein metabolism;other metabolic processes	translational apparatus;other cell component	nucleic acid binding activity	1.242	1.66839	1.13865	1.39598	1.3954	1.58875	1.43514	1.42488	1.275	1.22955	1.3136	1.27783	1.55277	1.55708	1.53669	1.51281	1.22102	1.45469	1.2023	0.951434	0.833184	1.21537	1.06036	0.882011
Q9U3D6	A-to-I RNA editing regulator adr-1 OS=Caenorhabditis elegans OX=6239 GN=adr-1 PE=1 SV=2	adr-1	RNA metabolism OR transcription;other metabolic processes;other biological processes	cytosol;translational apparatus;nucleus;other cell component	nucleic acid binding activity;other molecular function	6.08117	6.10969	6.5706	6.38579	6.51988	6.31954	6.34474	6.50537	6.23665	6.14494	6.30767	6.35071	5.94897	6.45277	6.0592	6.14925	5.89018	6.25436	5.92762	5.49289	5.9213	5.43111	5.58707	5.94365
Q9N4I4	60S ribosomal protein L10a OS=Caenorhabditis elegans OX=6239 GN=rpl-1 PE=3 SV=1	rpl-1	protein metabolism;RNA metabolism OR transcription;other metabolic processes	cytosol;translational apparatus	nucleic acid binding activity;other molecular function	4.25699	4.56729	4.06375	4.44013	4.37509	4.84454	4.44203	3.60681	4.71013	5.48216	4.37303	5.94514	4.17981	3.57925	3.79005	3.8957	4.13349	4.09347	4.50706	3.29988	3.89865	3.92911	3.63104	3.59441
G5EDP2	Non-specific lipid-transfer protein-like 2 OS=Caenorhabditis elegans OX=6239 GN=daf-22 PE=1 SV=1	daf-22	other metabolic processes;transport;developmental processes;other biological processes	other cytoplasmic organelle	other molecular function	-0.600377	-0.296701	-1.82257	-0.485146	-1.91724	-1.27763	0.469676	1.01405	1.13752	0.905638	1.06466	0.30154	1.52423	1.57182	1.39746	1.20182	1.30762	1.34142	0.924516	0.601178	0.0856248	-0.743377	0.499264	0.318093
P34517	Probable glycerol-3-phosphate dehydrogenase 2 OS=Caenorhabditis elegans OX=6239 GN=gpdh-2 PE=3 SV=2	gpdh-2	other metabolic processes;stress response	cytosol;other cell component	other molecular function	2.27854	2.26456	1.79004	1.85564	2.2591	2.01366	1.69252	1.99212	1.84472	1.66226	1.8992	1.76858	2.18043	2.07857	2.02572	2.26971	1.52937	2.00413	2.1936	2.21295	2.0672	1.9089	1.92305	2.14361
N1NTJ2	Ubiquitin carboxyl-terminal hydrolase 7 OS=Caenorhabditis elegans OX=6239 GN=math-33 PE=1 SV=1	math-33	protein metabolism;other metabolic processes		other molecular function	-0.323585	-0.245291	-0.103575	-0.180789	0.125741	-0.0655375	-0.23671	-0.263569	0.398572	0.447011	-0.00752456	0.518901	0.17778	-0.112994	0.052109	-0.299256	0.222867	-0.171173	0.251292	0.274504	0.332115	0.340835	0.618003	0.31548
Q21210	Uncharacterized protein OS=Caenorhabditis elegans OX=6239 GN=CELE_K04C2.2 PE=1 SV=1	K04C2.2	other biological processes	nucleus	nucleic acid binding activity;other molecular function	1.05506	0.9311	0.456754	-0.76632	-0.0272521	0.975463	-1.14003	0.238365	-0.443193	-1.60859	-0.495961	0.544612	0.409569	0.0508101	0.636471	0.261848	0.782378	0.255492	0.252624	0.149821	-1.04177	-0.960996	0.745018	-0.805519
P52819	60S ribosomal protein L22 OS=Caenorhabditis elegans OX=6239 GN=rpl-22 PE=1 SV=3	rpl-22	protein metabolism;other metabolic processes	translational apparatus	nucleic acid binding activity;other molecular function	4.51925	4.61232	4.92663	4.97559	4.98918	4.89264	4.79117	4.9994	4.88276	5.19074	5.09944	5.24255	4.74162	5.12128	4.79157	5.00219	4.67272	4.89845	4.84891	4.60191	4.80103	4.89713	4.59504	4.47909
Q9U329	Cytochrome OXidase assembly protein OS=Caenorhabditis elegans OX=6239 GN=cox-4 PE=1 SV=1	cox-4	other metabolic processes;transport	other membranes;mitochondrion	transporter activity	3.24203	3.31275	2.89088	3.41622	3.0764	3.50674	2.22378	2.55117	2.64042	2.46974	3.01524	2.69558	2.37344	2.3037	2.13863	2.68248	2.3457	1.64663	2.92097	2.40678	2.56234	2.88392	1.99303	2.91312
P90897	DEAD-box ATP-dependent RNA helicase rde-12 OS=Caenorhabditis elegans OX=6239 GN=rde-12 PE=1 SV=4	rde-12	RNA metabolism OR transcription;other metabolic processes;other biological processes	nucleus;other cell component	nucleic acid binding activity;other molecular function	1.026	-0.197783	0.645261	0.383027	-0.142383	0.995242	0.827548	1.60789	1.35256	0.748564	1.46046	0.414798	0.0411538	0.56239	0.3728	-1.55826	-0.455034	-0.762226	0.571279	1.09787	-0.0567545	-0.624016	-0.533294	-0.0949822
P91859	Microtubule-associated protein homolog maph-1.1 OS=Caenorhabditis elegans OX=6239 GN=maph-1.1 PE=1 SV=1	maph-1.1	cell organization and biogenesis;developmental processes;other biological processes	cytosol;cytoskeleton;other cell component	cytoskeletal activity	-0.630768	-0.503062	-0.628564	-0.0824653	-0.497761	-0.165695	0.593299	0.512551	0.273072	0.968147	0.128045	0.169699	0.0621062	-0.0369983	0.0368275	0.340962	-0.493569	0.0915908	0.366783	0.399118	0.589631	-0.0731601	-0.00163796	-0.34137
G5EDT4	Uncharacterized protein OS=Caenorhabditis elegans OX=6239 GN=CELE_T01D3.6 PE=1 SV=1	T01D3.6	other biological processes	non-structural extracellular;extracellular matrix	enzyme regulator activity;other molecular function	1.52969	1.35716	2.39336	2.35506	1.94999	1.96006	2.3431	2.44581	2.12165	1.7891	1.88327	1.75215	1.79729	2.13953	2.06897	2.01244	1.8071	2.30969	2.33818	2.44499	2.38666	1.4953	1.94044	2.43849
G5EGP8	Cathepsin Z-1 OS=Caenorhabditis elegans OX=6239 GN=cpz-1 PE=1 SV=1	cpz-1	protein metabolism;other metabolic processes;developmental processes;other biological processes	non-structural extracellular;extracellular matrix;other cytoplasmic organelle;other cell component	other molecular function	2.33261	2.18481	2.3751	2.58585	2.56621	2.59364	3.09532	3.3148	3.17795	3.02678	2.81464	2.97822	2.38333	2.70261	2.585	2.69507	2.45146	2.75861	2.63574	2.57239	2.72871	2.46999	2.53357	2.72553
S6EZK7	VWFA domain-containing protein OS=Caenorhabditis elegans OX=6239 GN=vwa-8 PE=1 SV=1	vwa-8		other cell component	other molecular function	0.919606	-0.0439703	-0.764323	-0.313327	-1.10874	0.75058	-0.551213	0.298436	-1.10625	-0.11945	0.0379849	-0.0674276	1.03679	0.139361	0.225563	0.416181	1.57041	0.784814	-0.835188	-0.0145925	-0.893029	0.151472	-1.34899	0.726589
Q20950	Pept_C1 domain-containing protein OS=Caenorhabditis elegans OX=6239 GN=CELE_F57F5.1 PE=1 SV=2	cpr-9	protein metabolism;other metabolic processes	non-structural extracellular;other cytoplasmic organelle	other molecular function	2.08322	2.07528	2.09213	2.2842	2.08234	2.14431	1.68569	1.57678	1.64408	1.57223	1.5236	1.44866	2.28948	2.43598	2.50151	2.73996	2.23076	2.47715	1.79231	1.75371	1.66403	1.9663	2.05076	1.76366
O16368	Probable 26S proteasome regulatory subunit 4 OS=Caenorhabditis elegans OX=6239 GN=rpt-2 PE=3 SV=1	rpt-2	protein metabolism;other metabolic processes;other biological processes	nucleus;other cell component	other molecular function	2.49431	1.93492	1.72015	2.07331	2.47953	2.10551	1.69924	2.05493	2.26538	2.34433	2.02039	2.03184	1.53876	1.49197	1.79237	2.10612	1.71872	1.61301	1.69471	1.88055	1.7818	1.88016	1.90037	2.20203
G5EDZ2	Uridine 5'-monophosphate synthase OS=Caenorhabditis elegans OX=6239 GN=umps-1 PE=1 SV=1	umps-1	cell organization and biogenesis;other metabolic processes;developmental processes;other biological processes	other cell component	other molecular function	1.31592	0.727913	0.292418	0.824001	1.13201	1.03841	0.19441	0.47183	0.745613	0.803355	0.725328	0.775237	0.869551	0.787841	0.968452	1.26155	0.652781	0.647175	0.364115	0.302035	0.486487	0.587738	0.749935	1.02777
Q20206	40S ribosomal protein S11 OS=Caenorhabditis elegans OX=6239 GN=rps-11 PE=1 SV=1	rps-11	protein metabolism;other metabolic processes;other biological processes	cytosol;translational apparatus	other molecular function	5.32728	5.3239	5.30319	5.48361	5.56902	5.46929	5.07818	5.03851	5.28659	5.60443	5.5074	5.59929	4.94702	5.16864	4.78993	5.18409	4.88984	4.7877	5.17078	4.88327	4.94241	5.22369	4.70678	4.85968
G5EC65	Anion exchange protein OS=Caenorhabditis elegans OX=6239 GN=abts-1 PE=1 SV=1	abts-1	cell-cell signaling;transport;other biological processes	plasma membrane;other membranes;other cell component	transporter activity	0.397192	0.111249	0.0651466	0.58811	-0.0467161	0.786503	-0.427175	-0.122168	0.435359	0.619565	1.00571	0.842684	-0.389015	0.123629	-0.268188	-0.200933	-0.0527999	0.0686632	1.23094	0.236969	0.75023	1.35631	0.748324	1.18138
P34552	Apoptosis-linked gene 2-interacting protein X 1 OS=Caenorhabditis elegans OX=6239 GN=alx-1 PE=2 SV=3	alx-1	cell organization and biogenesis;transport;other biological processes	plasma membrane;other membranes;other cytoplasmic organelle;other cell component	signal transduction activity or receptor binding;other molecular function	-1.60936	0.276083	-0.905201	-0.697611	-0.0813823	0.361875	0.0398943	0.0827461	0.981042	0.737455	0.526509	0.869678	1.05026	-0.161781	1.04983	0.7121	-0.349895	0.94479	-0.782221	-1.00972	-0.967026	-1.07399	0.393003	0.273453
Q09EE7	Vesicle-fusing ATPase OS=Caenorhabditis elegans OX=6239 GN=nsf-1 PE=1 SV=1	nsf-1	cell organization and biogenesis;transport	other cell component	other molecular function	-0.518425	0.0587194	-0.245166	-1.01269	-0.00800984	0.036462	0.350311	0.377009	-0.728121	-0.384079	0.285448	0.14929	0.389734	0.34081	-0.380808	0.391494	0.16782	0.328534	0.617615	0.728174	-0.328748	0.61323	0.606956	0.0601713
P46562	Putative aldehyde dehydrogenase family 7 member A1 homolog OS=Caenorhabditis elegans OX=6239 GN=alh-9 PE=3 SV=2	alh-9	other metabolic processes		other molecular function	2.29361	3.72021	2.85938	2.4543	3.13432	3.24164	2.93692	2.16024	2.89635	1.97268	2.40571	2.27605	2.47985	2.29243	1.83451	2.02692	2.1949	2.3428	2.11424	2.3301	3.13702	1.7652	2.99817	2.83543
Q9TZ65	AAA domain-containing protein OS=Caenorhabditis elegans OX=6239 GN=CELE_F56F11.4 PE=1 SV=2	F56F11.4	protein metabolism;other metabolic processes;other biological processes	other cell component	other molecular function	-0.491798	-1.6168	-0.922041	-1.20139	-0.650918	-0.595983	-1.6546	-1.66088	-0.625471	-0.56211	-0.653921	-0.806234	-1.72481	-2.2513	-1.49596	-0.92168	-1.24598	-1.3846	-0.679355	-0.0350551	-0.637877	-0.433636	-0.404977	0.0154298
Q23312	40S ribosomal protein S7 OS=Caenorhabditis elegans OX=6239 GN=rps-7 PE=3 SV=1	rps-7	protein metabolism;RNA metabolism OR transcription;other metabolic processes;other biological processes	cytosol;translational apparatus;other cell component	other molecular function	3.09936	3.11929	3.25156	3.41666	3.40063	3.37729	3.12469	3.27269	3.27304	3.98293	3.46802	3.38843	2.65057	2.70247	2.92717	3.16547	3.10204	2.77803	3.09108	3.09445	2.94808	3.36058	3.05153	2.74671
G5ECZ0	Heavy chain, Unconventional Myosin OS=Caenorhabditis elegans OX=6239 GN=hum-5 PE=1 SV=1	hum-5	cell organization and biogenesis;transport	plasma membrane;other membranes;cytoskeleton;other cell component	cytoskeletal activity;other molecular function	2.61442	1.93525	1.24486	0.339341	-0.0625696	-0.173078	0.133322	-0.167901	0.376911	0.290719	0.0956176	1.16313	-1.0456	-1.32765	-2.67162	-0.306326	0.100881	-0.477065	-0.286005	-1.82126	-0.167625	0.759389	-1.04316	-1.17361
Q95Y04	40S ribosomal protein S28 OS=Caenorhabditis elegans OX=6239 GN=rps-28 PE=3 SV=1	rps-28	cell organization and biogenesis;protein metabolism;RNA metabolism OR transcription;other metabolic processes	other membranes;cytosol;ER/Golgi;translational apparatus	other molecular function	7.58357	7.79925	8.18575	8.02049	7.89432	8.00277	8.25386	8.16813	7.72955	7.80576	7.73113	7.64824	8.00367	8.57331	8.01946	8.31255	8.18827	8.2206	7.45703	7.41208	7.49101	7.19135	7.099	7.01853
Q17499	Carn_acyltransf domain-containing protein OS=Caenorhabditis elegans OX=6239 GN=B0395.3 PE=1 SV=1	B0395.3	other metabolic processes	other cytoplasmic organelle	other molecular function	1.48331	0.950603	0.67832	0.961743	1.23036	1.20122	1.10946	1.19856	1.40194	0.156337	0.685572	0.944896	0.981187	1.20309	1.30125	1.31118	0.84301	1.26944	0.95144	0.85995	1.10751	0.0688734	0.55863	1.36342
Q21021	Nuclear Pore complex Protein OS=Caenorhabditis elegans OX=6239 GN=npp-9 PE=1 SV=2	npp-9	transport;other biological processes	nucleus;other cell component	other molecular function	0.284585	0.383379	0.23763	0.438456	0.511642	0.590678	0.819078	0.88605	1.05095	2.1414	1.74339	1.73861	0.364634	0.757943	0.660562	0.489584	0.359401	0.458589	0.965864	0.588138	0.597398	0.543296	0.590013	0.538009
P46563	Fructose-bisphosphate aldolase 2 OS=Caenorhabditis elegans OX=6239 GN=aldo-2 PE=2 SV=1	aldo-2	other metabolic processes	cytosol;other cell component	other molecular function	4.00144	3.14659	4.09754	2.76813	3.59493	3.33652	2.81005	2.19818	3.32272	3.36976	2.9531	3.64608	2.91231	2.74995	2.87207	2.61566	3.26493	2.87778	2.41825	2.12591	3.17486	3.46634	3.73585	2.85127
Q94269	Carboxypeptidase OS=Caenorhabditis elegans OX=6239 GN=ctsa-2 PE=1 SV=2	ctsa-2			other molecular function	0.334415	0.0962694	0.202147	-0.409045	-0.121839	-0.588829	-0.151282	-0.358701	-0.950359	-1.26988	-0.684441	0.174732	0.359726	0.322871	-0.818709	0.34135	0.525994	0.436519	0.185806	-0.112545	-0.115797	0.198696	-1.90834	0.537883
Q9U229	Worm AIF (Apoptosis inducing factor) Homolog OS=Caenorhabditis elegans OX=6239 GN=wah-1 PE=1 SV=2	wah-1	cell organization and biogenesis;DNA metabolism;other metabolic processes;other biological processes	other membranes;cytosol;mitochondrion;nucleus;other cell component	other molecular function	1.04623	1.08719	0.832174	1.12185	1.19244	1.28389	0.722406	1.07208	0.98248	0.949607	1.06288	1.09669	0.680174	0.731525	0.746049	0.891329	0.828436	0.828609	1.37136	0.767797	0.833644	1.05579	0.612896	1.08654
P46502	Probable 26S proteasome regulatory subunit 6B OS=Caenorhabditis elegans OX=6239 GN=rpt-3 PE=3 SV=1	rpt-3	protein metabolism;other metabolic processes;other biological processes	nucleus;other cell component	other molecular function	1.47962	1.25375	1.27839	1.31764	1.80068	1.29679	1.22989	1.1891	1.34321	1.63551	1.4245	1.81983	1.3868	0.775494	1.01336	1.39369	2.22729	1.16751	0.896124	1.25302	0.874572	1.11434	1.66323	1.55635
Q95YB2	Acyl CoA DeHydrogenase OS=Caenorhabditis elegans OX=6239 GN=acdh-9 PE=1 SV=1	acdh-9	other metabolic processes		other molecular function	1.70432	1.9437	1.31043	1.39474	1.58301	1.47842	1.07472	0.97007	1.19027	0.919859	1.20768	1.08555	1.49073	1.32928	1.45636	1.4568	0.952821	1.24579	1.58836	1.76371	1.49895	1.4805	0.836501	1.83569
Q19305	F-spondin OS=Caenorhabditis elegans OX=6239 GN=spon-1 PE=1 SV=2	spon-1	cell adhesion;cell organization and biogenesis;developmental processes;other biological processes	non-structural extracellular;extracellular matrix;cytoskeleton	enzyme regulator activity;other molecular function	0.732914	0.918312	1.33768	1.29801	1.26551	1.0846	1.73704	1.66688	1.32905	0.987179	1.01227	0.913344	1.21823	1.46552	1.26808	1.20541	0.75263	1.24851	1.42629	1.69791	1.6029	0.388595	0.930994	1.17711
G5EGK8	Serine/threonine-protein phosphatase 2A catalytic subunit OS=Caenorhabditis elegans OX=6239 GN=let-92 PE=1 SV=1	let-92	cell cycle OR cell proliferation;cell organization and biogenesis	cytoskeleton;other cell component	other molecular function	1.69235	1.38136	1.32561	1.58678	1.77431	1.63839	1.66476	1.52631	1.93014	2.2026	1.87693	2.07276	1.56246	1.39641	1.50227	1.9535	2.1177	1.92381	1.75615	1.75196	2.07408	1.8891	2.38538	2.29154
Q18066	Disorganized muscle protein 1 OS=Caenorhabditis elegans OX=6239 GN=dim-1 PE=1 SV=3	dim-1		other cell component		1.52188	1.69049	2.03384	1.54125	1.65493	1.77409	0.929102	0.843131	1.20761	1.04099	1.19973	1.78523	1.228	1.4291	1.30753	1.00151	1.52059	1.22061	1.90234	1.40717	1.42203	1.71989	1.37667	1.22922
Q9U1V9	J domain-containing protein OS=Caenorhabditis elegans OX=6239 GN=dnj-29 PE=1 SV=1	dnj-29	transport	other membranes;ER/Golgi		0.901314	0.441452	-0.345801	0.284828	0.948573	0.933053	0.298821	-0.246691	0.600083	0.715446	0.623283	0.428047	0.179187	0.395599	0.470518	0.234576	0.655778	0.46517	0.417447	0.359996	0.383061	0.117338	-0.0905492	0.0749581
O17643	Isocitrate dehydrogenase [NADP] OS=Caenorhabditis elegans OX=6239 GN=idh-2 PE=1 SV=1	idh-2	other metabolic processes	mitochondrion	other molecular function	1.79511	1.41017	1.30491	1.69684	1.78853	1.57377	1.66198	1.66285	1.68364	1.85811	1.70116	1.66518	1.55392	1.51064	1.80005	2.0936	1.55287	1.70963	1.21726	1.52243	1.41714	1.53013	1.65726	1.70748
Q09249	Uncharacterized protein C16C10.3 OS=Caenorhabditis elegans OX=6239 GN=C16C10.3 PE=4 SV=1	C16C10.3	other biological processes	nucleus;other cell component	nucleic acid binding activity	-0.182913	-0.144559	0.0150984	-0.149482	0.161096	-0.107223	0.146982	0.204126	-0.0500176	-0.406887	-0.35136	-0.641663	0.143278	0.150257	0.264843	0.0475935	-0.263624	-0.0683291	-0.951778	-0.607722	-0.934696	-1.6586	-1.78507	-1.05463
Q17880	NADH dehydrogenase [ubiquinone] flavoprotein 1, mitochondrial OS=Caenorhabditis elegans OX=6239 GN=nuo-1 PE=1 SV=1	nuo-1	cell organization and biogenesis;other metabolic processes;transport;developmental processes;other biological processes	other membranes;mitochondrion	transporter activity;other molecular function	1.08396	1.77762	1.77995	1.74717	0.827093	1.66474	0.66549	0.888293	-0.512169	0.439614	1.36955	1.47371	2.18514	1.22642	0.940479	1.32325	2.2158	1.62838	0.97587	-0.193042	1.23837	1.83815	-0.117554	0.713628
G5EEG8	Moesin/ezrin/radixin homolog 1 OS=Caenorhabditis elegans OX=6239 GN=frm-1 PE=1 SV=1	frm-1	cell organization and biogenesis	plasma membrane;other membranes;cytoskeleton;other cell component	cytoskeletal activity;other molecular function	0.398156	-3.46563	-1.21252	-1.17429	-2.13194	-0.791217	-3.5237	-1.95233	-2.6979	-0.0124651	-0.0562873	0.112846	-5.4376	-5.76813	-5.69496	-5.65433	-3.16997	-5.5396	0.0512903	-0.682942	-0.407775	0.220682	0.0349085	0.098429
Q9XTV4	HTH cro/C1-type domain-containing protein OS=Caenorhabditis elegans OX=6239 GN=mbf-1 PE=1 SV=1	mbf-1		nucleus	nucleic acid binding activity	3.09928	3.27954	3.75751	3.63981	3.66815	3.53697	4.62032	4.36085	4.22375	3.73351	3.67456	3.58559	3.34522	3.94694	4.47466	3.70115	4.04217	4.04169	3.91577	3.67008	3.99405	3.13001	3.51125	3.84348
G5EBP5	Uncharacterized protein OS=Caenorhabditis elegans OX=6239 GN=CELE_ZC247.1 PE=1 SV=1	ZC247.1	transport		other molecular function	-1.29786	-1.52173	-1.25746	-0.244628	-0.321195	-0.580639	-1.3501	-0.651222	0.0774013	0.878797	0.972314	1.03184	-1.72892	-2.61581	-1.8631	-2.02198	-2.30688	-1.86722	-0.0961767	-0.253913	0.363676	-0.275025	-0.932438	0.505761
P49404	Putative 39S ribosomal protein L3, mitochondrial OS=Caenorhabditis elegans OX=6239 GN=mrps-18C PE=3 SV=3	mrps-18C	protein metabolism;other metabolic processes	mitochondrion;translational apparatus	other molecular function	1.98204	3.01628	2.73029	2.5072	2.91528	2.66419	2.86006	2.41303	2.50849	1.78965	2.24407	2.79449	1.70358	1.70913	1.46123	0.922537	1.9326	1.58356	2.4499	2.08236	2.98513	3.37143	2.6439	2.24947
A0A486WV52	Uncharacterized protein OS=Caenorhabditis elegans OX=6239 GN=CELE_Y37E3.17 PE=1 SV=1	Y37E3.17		mitochondrion;other cell component	other molecular function	0.115049	0.575787	0.193297	-0.0245558	0.857949	0.222819	-0.0572176	-0.572129	-0.0693618	0.54822	0.0694232	0.320339	-0.346857	-0.0559199	-0.257479	-0.0977087	0.0553641	-0.124252	0.560677	0.157822	0.0219366	-0.0166385	0.307993	0.00171077
Q09657	Acetyl-CoA deacylase OS=Caenorhabditis elegans OX=6239 GN=CELE_ZK1320.9 PE=1 SV=1	ZK1320.9	other metabolic processes		other molecular function	2.0967	1.78521	1.75985	2.11882	2.45882	2.03135	1.59294	1.33269	1.81227	1.80571	1.77569	1.67251	1.76705	1.63129	2.08356	2.24552	2.08602	1.94893	1.59606	1.86248	1.79918	1.57968	2.1934	2.3268
O01504	60S acidic ribosomal protein P2 OS=Caenorhabditis elegans OX=6239 GN=C37A2.7 PE=3 SV=2	C37A2.7	protein metabolism;other metabolic processes	cytosol;translational apparatus	other molecular function	3.47647	2.70829	2.85061	3.72424	3.95176	3.57462	3.23357	3.65565	3.39199	3.35379	3.44331	3.70739	3.36597	3.60888	3.31332	3.30358	3.10028	3.04089	2.99975	2.5106	2.83375	2.95339	1.4855	2.71354
Q20053	ATP Synthase B homolog OS=Caenorhabditis elegans OX=6239 GN=asb-1 PE=1 SV=1	asb-1	other metabolic processes;transport	other membranes;mitochondrion;other cell component	transporter activity	2.71018	2.79747	2.58494	2.66018	2.69512	2.92036	2.2514	2.5583	2.22972	2.13611	2.2772	2.17268	2.36594	2.41178	2.25089	2.46663	2.16973	2.29246	3.18905	3.24574	2.74826	2.67727	2.76703	3.12815
P46549	Serine/threonine-protein kinase SULU OS=Caenorhabditis elegans OX=6239 GN=kin-18 PE=1 SV=1	kin-18	cell organization and biogenesis;protein metabolism;other metabolic processes;developmental processes;signal transduction;other biological processes	cytoskeleton;other cell component	kinase activity;other molecular function	-1.55348	-0.455068	-0.806978	-1.00463	-0.621541	-1.02121	-0.0589412	0.217285	-0.379932	-1.32392	-0.565904	-0.997746	0.316744	0.425727	0.317913	1.00387	-0.044873	0.238043	-0.287863	-0.49584	0.847205	-0.574527	-0.905811	-0.79177
Q20277	FIP (Fungus-Induced Protein) Related OS=Caenorhabditis elegans OX=6239 GN=fipr-21 PE=1 SV=1	fipr-21				1.49705	1.48819	1.58613	2.01234	1.90979	1.61069	2.04804	2.46372	1.65398	1.41257	1.63651	1.63651	2.01141	2.12343	2.28523	1.9111	1.45864	1.90531	2.18753	1.98429	3.30189	2.05066	2.186	2.01853
P52821	40S ribosomal protein S25 OS=Caenorhabditis elegans OX=6239 GN=rps-25 PE=3 SV=1	rps-25		cytosol;translational apparatus	other molecular function	4.22245	4.22685	4.3596	4.56903	4.74727	4.54723	4.32892	4.53583	4.51885	4.67582	4.57085	4.75188	4.10206	4.4529	4.19211	4.35787	3.97163	4.35046	4.56857	4.79291	4.64122	4.52718	4.39975	4.86483
Q21154	MICOS complex subunit MIC27 OS=Caenorhabditis elegans OX=6239 GN=moma-1 PE=2 SV=1	moma-1	cell organization and biogenesis	other membranes;mitochondrion		1.82903	1.92268	1.57655	1.70558	1.77579	1.99411	1.20324	0.923703	1.39081	1.57315	1.63239	1.69176	1.49281	1.47655	1.00707	1.65361	1.38452	1.64138	1.57356	1.35915	1.54159	1.44468	1.52527	1.65182
Q21930	60S ribosomal protein L28 OS=Caenorhabditis elegans OX=6239 GN=rpl-28 PE=1 SV=3	rpl-28	protein metabolism;other metabolic processes	cytosol;translational apparatus	other molecular function	6.67272	6.78864	7.27717	7.30729	6.72126	6.79544	7.34193	7.80012	6.86047	7.12412	7.05451	6.66319	6.82375	6.96827	6.9167	7.16789	7.04006	6.84332	6.68297	6.62789	6.42255	6.5339	6.45584	6.50298
Q09236	Probable coatomer subunit delta OS=Caenorhabditis elegans OX=6239 GN=copd-1 PE=3 SV=1	copd-1	transport;other biological processes	other membranes;ER/Golgi		1.14314	1.05555	0.856567	1.20616	1.7643	1.30689	1.43593	1.30087	1.82406	2.40504	1.90651	1.7632	1.08634	1.28544	1.44809	1.60595	1.62875	1.56013	0.846682	1.31455	1.43801	0.995894	0.94576	1.20386
O02161	Probable mitochondrial import inner membrane translocase subunit tin-44 OS=Caenorhabditis elegans OX=6239 GN=tin-44 PE=3 SV=1	tin-44	cell organization and biogenesis;transport	other membranes;mitochondrion	other molecular function	2.53253	2.66468	2.00207	2.29908	1.74977	2.4245	1.16042	1.25904	1.25645	1.28211	2.05845	1.50902	1.58305	1.58197	1.66133	1.72531	1.69094	1.13379	2.4313	1.72564	1.38516	2.3222	1.37566	1.95378
Q966L9	ATP-dependent RNA helicase glh-2 OS=Caenorhabditis elegans OX=6239 GN=glh-2 PE=1 SV=1	glh-2	RNA metabolism OR transcription;other metabolic processes;developmental processes;other biological processes	nucleus;other cell component	nucleic acid binding activity;other molecular function	-0.213509	-0.814942	-0.503828	-0.487366	-0.275103	-0.544432	-1.78233	-1.78118	-0.977625	-0.947803	-0.706549	-0.802184	-5.59946	-5.8473	-1.93389	-2.4312	-5.56171	-1.92847	-0.855211	-1.30925	-1.02671	-1.58588	-1.6255	-0.770561
A0A486WU22	Mitochondrial import inner membrane translocase subunit TIM50 OS=Caenorhabditis elegans OX=6239 GN=scpl-4 PE=1 SV=1	scpl-4	transport	other membranes;mitochondrion		0.566211	0.794643	0.0792211	0.902792	0.767062	1.10478	0.155253	0.474635	0.0957852	-0.351796	0.555552	-0.092444	0.194806	0.188858	0.284645	0.451899	0.334216	0.254471	0.22688	0.407152	0.0907217	-0.00922165	-0.238488	0.811599
P91495	Nuclear Pore complex Protein OS=Caenorhabditis elegans OX=6239 GN=npp-12 PE=1 SV=1	npp-12		other membranes;nucleus		0.346706	0.813499	0.310734	-0.88521	-0.185276	0.231198	-0.884722	-0.842956	-0.142479	-0.358703	-1.13393	-1.07269	-0.559767	-1.07338	-0.51681	-0.235382	-1.29111	-1.05363	0.082307	0.265452	-1.08676	-0.563693	-0.380455	-0.0991101
Q09285	KH domain-containing protein akap-1 OS=Caenorhabditis elegans OX=6239 GN=akap-1 PE=3 SV=2	akap-1	other biological processes	other membranes;mitochondrion	nucleic acid binding activity;other molecular function	0.0479402	0.298781	-0.317939	-0.0154331	-1.03292	0.148075	-3.9013	-0.436177	-1.13014	-1.73885	-0.421954	-0.954657	-1.57821	-0.377312	-2.66431	-1.60297	-0.769541	-1.83233	-0.0108401	-0.560635	-1.26121	-0.00701126	-1.61738	-0.280699
Q21884	Uncharacterized protein OS=Caenorhabditis elegans OX=6239 GN=CELE_R09H10.5 PE=1 SV=2	R09H10.5				0.323556	0.561824	1.50177	1.28101	1.00451	1.42595	0.513907	1.08272	1.17174	0.779241	0.779198	1.07073	-0.347007	-0.175001	-0.277661	-0.291336	0.572815	0.263298	0.343684	-0.172892	0.22021	0.313278	0.254233	0.210244
O18240	40S ribosomal protein S18 OS=Caenorhabditis elegans OX=6239 GN=rps-18 PE=1 SV=1	rps-18	protein metabolism;other metabolic processes	cytosol;translational apparatus	nucleic acid binding activity;other molecular function	6.52387	6.76085	6.58538	6.91987	7.00469	6.80876	7.02196	7.131	6.37165	6.33295	6.71683	6.52272	6.73143	7.01941	6.66627	6.93326	6.60687	6.77317	6.08109	6.61658	6.46592	6.42076	6.40209	6.42209
P34308	Calpain clp-1 OS=Caenorhabditis elegans OX=6239 GN=clp-1 PE=2 SV=4	clp-1	cell organization and biogenesis;protein metabolism;other biological processes	cytoskeleton;other cell component	other molecular function	0.438114	0.819478	0.517024	0.482233	0.520228	0.685525	0.661301	0.835354	0.720628	0.812601	0.691837	0.780466	1.23724	1.04391	1.00435	1.40029	0.854032	1.08915	1.363	1.5791	1.48193	1.48894	1.78975	1.68715
G5EC91	Thioredoxin domain-containing protein OS=Caenorhabditis elegans OX=6239 GN=dpy-11 PE=1 SV=1	dpy-11	protein metabolism;other metabolic processes;developmental processes;other biological processes	other membranes;other cell component	other molecular function	3.36862	3.57524	2.23544	2.10703	2.81122	2.6967	1.85484	2.35868	2.071	1.84432	2.16361	1.94542	3.62278	2.92892	3.17633	2.68939	2.68939	2.39821	2.04714	2.32126	1.67594	1.78502	1.29751	1.68682
P53489	Actin-related protein 2 OS=Caenorhabditis elegans OX=6239 GN=arx-2 PE=3 SV=1	arx-2	cell organization and biogenesis;developmental processes;other biological processes	cytoskeleton;other cell component	cytoskeletal activity;other molecular function	0.982744	1.11772	0.985299	1.27705	1.41555	1.21731	1.38169	1.42343	1.33535	1.43004	1.35226	1.32239	1.21127	1.23895	1.23865	1.63229	1.24113	1.43671	1.2624	1.57426	1.58965	1.54896	1.61997	1.63265
P30642	Eukaryotic translation initiation factor 3 subunit D OS=Caenorhabditis elegans OX=6239 GN=eif-3.D PE=1 SV=1	eif-3.D	cell organization and biogenesis;protein metabolism;other metabolic processes	translational apparatus;other cell component	nucleic acid binding activity	1.16987	1.29146	1.60876	1.46118	1.20606	1.44133	1.61302	0.810298	1.88039	1.63257	1.38025	1.47994	2.10061	2.52238	2.56897	2.06062	2.51973	1.98727	1.39344	1.15064	1.35721	1.35196	1.66042	0.759679
A0A0K3AS85	1-phosphatidylinositol 4,5-bisphosphate phosphodiesterase OS=Caenorhabditis elegans OX=6239 GN=egl-8 PE=1 SV=1	egl-8_A0A0K3AS85	other metabolic processes;signal transduction	other cell component	other molecular function	-1.28596	-5.53251	-5.89767	-1.02411	-5.57185	-1.16256	-0.205664	-5.61815	-0.681434	-1.13839	-0.7452	-0.507204	-0.816013	-0.0629367	-0.51772	-0.954734	-2.33168	-0.875916	-0.241586	-0.277569	-0.0162065	-1.16766	-1.05206	-0.312293
A9UJN7	Microtubule-Associated Protein Homolog OS=Caenorhabditis elegans OX=6239 GN=maph-1.2 PE=1 SV=1	maph-1.2	cell organization and biogenesis;developmental processes;other biological processes	cytosol;cytoskeleton;other cell component	cytoskeletal activity	0.346568	0.674979	0.746329	0.903434	0.613228	0.739851	1.04905	1.23525	0.794798	0.742395	0.690384	0.508614	0.953786	1.0193	1.04681	1.21472	0.3976	0.996861	1.62863	1.69061	1.66986	1.12372	1.36701	1.54138
Q19289	Intermediate filament protein ifb-1 OS=Caenorhabditis elegans OX=6239 GN=ifb-1 PE=1 SV=1	ifb-1		plasma membrane;other membranes;cytoskeleton;other cell component		0.143146	0.335808	0.805693	-0.0217862	0.241774	0.0621503	-1.04253	-0.153497	0.187925	-0.621577	-0.271125	0.255438	-0.938932	-0.517849	-0.932438	-1.22913	0.231915	-1.15375	-0.0220439	-0.723425	-0.661602	0.12876	-1.32129	-0.794642
P34575	Probable citrate synthase, mitochondrial OS=Caenorhabditis elegans OX=6239 GN=cts-1 PE=3 SV=1	cts-1	other metabolic processes	mitochondrion	other molecular function	2.31154	2.68035	2.53397	2.40658	2.46414	2.39458	2.82396	2.99569	2.59828	2.58524	2.67259	2.68297	3.02316	2.87886	3.16659	3.02041	2.60438	2.9994	3.254	3.02969	2.90653	3.03614	3.52649	2.96581
O02266	Aldedh domain-containing protein OS=Caenorhabditis elegans OX=6239 GN=alh-7 PE=1 SV=2	alh-7			other molecular function	0.769315	0.383537	0.0704588	0.484057	-0.00334125	0.422299	0.339028	0.534504	0.921311	0.896699	0.75345	0.725491	0.365815	0.545619	0.778699	1.13467	0.413752	0.691281	0.180555	0.218628	-0.378331	-0.127209	-0.134785	0.391716
Q93896	MFS domain-containing protein OS=Caenorhabditis elegans OX=6239 GN=mct-3 PE=1 SV=1	mct-3	transport	other membranes	transporter activity	0.812131	0.38204	0.627716	0.651918	0.846506	0.676442	-0.109821	0.340039	0.680503	0.567814	0.702033	0.405431	0.166385	-0.102428	0.0701778	0.296079	-0.13144	0.0350037	0.690935	0.541145	0.84101	0.441248	0.318438	1.36571
Q27874	Integrin beta pat-3 OS=Caenorhabditis elegans OX=6239 GN=pat-3 PE=1 SV=1	pat-3	cell adhesion;cell organization and biogenesis;developmental processes;signal transduction;other biological processes	extracellular matrix;plasma membrane;other membranes;cytoskeleton;other cell component	signal transduction activity or receptor binding	-0.428571	0.228902	0.912021	-0.437514	-0.301632	-1.04292	-2.3604	-2.37725	-0.661277	-1.44389	-0.890627	-2.26451	-0.373827	0.455368	-0.575652	-1.06636	-0.7848	-1.00464	0.409197	1.19302	-0.915645	1.23141	-0.429513	0.34547
P48158	60S ribosomal protein L23 OS=Caenorhabditis elegans OX=6239 GN=rpl-23 PE=3 SV=1	rpl-23	protein metabolism;other metabolic processes	cytosol;translational apparatus	nucleic acid binding activity;other molecular function	4.59292	4.22309	4.22802	4.17772	4.7366	4.57685	4.08991	4.33308	4.30113	4.67873	4.50504	4.65186	3.98653	4.17808	3.9346	4.21867	3.94773	4.30536	4.27523	4.25498	4.05003	4.4712	4.19355	4.20167
P50432	Serine hydroxymethyltransferase OS=Caenorhabditis elegans OX=6239 GN=mel-32 PE=1 SV=2	mel-32	cell organization and biogenesis;other metabolic processes;developmental processes;other biological processes	cytosol;nucleus;other cell component	nucleic acid binding activity;other molecular function	1.14897	1.58295	1.91084	1.68538	1.7435	1.47709	1.68142	1.80358	1.29746	1.9398	0.52036	1.4956	1.95543	1.82113	1.59175	1.99063	1.59152	1.67236	1.14803	1.57418	1.09682	1.24559	1.23703	1.21459
Q17761	6-phosphogluconate dehydrogenase, decarboxylating OS=Caenorhabditis elegans OX=6239 GN=T25B9.9 PE=3 SV=2	T25B9.9	other metabolic processes;stress response;other biological processes	cytosol	other molecular function	2.81839	3.20759	2.71898	2.94042	3.16328	3.06414	2.84629	3.04342	2.8655	2.69571	2.8445	2.77333	3.12183	3.12607	2.94588	3.18074	2.43736	2.92979	2.28133	2.50475	2.31647	2.07366	2.14603	2.47465
Q20779	Cytochrome c oxidase subunit 6A, mitochondrial OS=Caenorhabditis elegans OX=6239 GN=cox-6A PE=3 SV=1	cox-6A	other metabolic processes;transport;other biological processes	other membranes;mitochondrion	transporter activity;enzyme regulator activity	3.66183	3.37248	3.18736	3.38788	3.6549	3.59203	2.89398	2.8936	3.12772	3.22847	3.18632	3.27029	3.21255	3.28054	3.38403	3.4936	3.16655	3.37508	3.15645	3.24727	3.22448	3.1711	3.14804	3.68101
O61792	MPN domain-containing protein OS=Caenorhabditis elegans OX=6239 GN=rpn-8 PE=1 SV=1	rpn-8	protein metabolism;other metabolic processes;other biological processes	other cell component	other molecular function	0.694859	0.445576	0.0780096	0.752507	0.752697	1.47061	1.24771	0.709716	1.25203	1.5501	1.24525	1.39609	1.26934	1.39003	1.24922	0.076666	1.74193	1.12079	0.691971	1.5524	0.202595	1.66188	1.52298	0.938893
H2KYZ6	FERM domain-containing protein OS=Caenorhabditis elegans OX=6239 GN=frm-4 PE=1 SV=1	frm-4	cell organization and biogenesis	other membranes;cytoskeleton		-1.1095	-1.36146	-3.69883	-0.0907954	-0.731643	-1.07298	-1.35594	-1.25011	-1.23304	0.856309	0.466837	0.47492	-3.61729	-3.71977	-4.05805	-3.74428	-3.4794	-3.88275	-0.475502	-1.25399	-0.248981	-0.0289463	0.595364	0.809701
P91240	Signal recognition particle subunit SRP72 OS=Caenorhabditis elegans OX=6239 GN=srpa-72 PE=3 SV=2	srpa-72	transport	translational apparatus	nucleic acid binding activity	-0.0171785	-0.472453	-1.1068	-0.348921	-0.0604689	-0.150143	-0.680502	-0.129373	0.570013	0.832987	0.344501	0.524265	-0.344559	-0.75519	-1.51573	-0.106484	-1.62087	-0.190146	0.0136921	-0.940166	-0.135474	-0.202141	-0.347467	-0.2677
P45971	Dolichyl-diphosphooligosaccharide--protein glycosyltransferase 48 kDa subunit OS=Caenorhabditis elegans OX=6239 GN=ostb-1 PE=3 SV=1	ostb-1	protein metabolism;other metabolic processes	other membranes;ER/Golgi		1.52593	1.56283	0.951608	1.46586	1.15052	1.63366	1.06348	1.20761	1.15282	1.60968	1.18452	1.05052	0.984918	1.19861	0.57646	1.07891	1.03542	1.16845	1.39278	0.939291	0.543896	1.64329	0.918509	1.01089
Q21284	Formyltetrahydrofolate synthetase OS=Caenorhabditis elegans OX=6239 GN=CELE_K07E3.4 PE=1 SV=2	K07E3.4	other metabolic processes		other molecular function	0.0136602	0.517465	-0.0249785	-0.0904461	-0.475962	0.0987948	-0.159787	-0.180655	0.138315	0.00183925	-0.17819	-0.0213321	-0.0231767	-0.265375	-0.0609228	-0.116895	-0.316613	1.0155	1.35458	1.16868	1.14579	1.35257	1.51633	1.19756
P91017	Uncharacterized protein OS=Caenorhabditis elegans OX=6239 GN=hpo-32 PE=1 SV=1	hpo-32				-0.689612	0.211495	0.451949	0.882178	0.780379	-0.359798	0.0993915	0.952277	0.673002	-1.15472	-0.676496	-1.04143	0.77237	0.315874	1.24858	0.15073	-0.255501	0.909851	-0.73138	-0.731278	0.0563705	-1.20799	-2.205	-0.950369
O16294	GMP reductase OS=Caenorhabditis elegans OX=6239 GN=F32D1.5 PE=3 SV=1	F32D1.5	other metabolic processes	other cell component	other molecular function	2.24011	2.16184	2.39608	2.30493	2.06927	2.17962	2.19463	2.35916	2.32152	2.22805	2.02458	1.88402	2.13128	2.46938	2.73922	2.24055	1.90513	2.17155	1.90203	2.01129	2.03377	1.83724	1.89182	1.991
P34331	Serine/threonine-protein kinase plk-1 OS=Caenorhabditis elegans OX=6239 GN=plk-1 PE=1 SV=3	plk-1	cell cycle OR cell proliferation;cell organization and biogenesis;protein metabolism;other metabolic processes;other biological processes	cytoskeleton;nucleus;other cell component	kinase activity;other molecular function	1.36077	1.50343	1.66797	1.28414	1.76973	1.34295	1.55316	1.25614	1.28212	1.33901	1.25233	1.77972	1.94388	2.07585	1.95908	1.66465	1.80042	1.9573	0.491814	0.605095	0.389657	-0.0611131	0.0747971	0.474906
Q9XVU3	Aamy domain-containing protein OS=Caenorhabditis elegans OX=6239 GN=atgp-1 PE=1 SV=2	atgp-1	other metabolic processes	plasma membrane;other membranes	other molecular function	-0.179803	0.0364008	-1.20629	-0.747959	-0.525384	-0.452516	-1.04923	-1.10993	-1.11176	-0.627179	-0.471675	-0.348733	0.127282	-0.772626	-1.07267	-1.09855	-0.884306	0.140821	0.999877	4.48128	0.613141	1.49443	1.20933	0.601894
Q18494	Microtubule-Associated Protein Homolog OS=Caenorhabditis elegans OX=6239 GN=maph-1.3 PE=1 SV=2	maph-1.3	cell organization and biogenesis;developmental processes;other biological processes	cytosol;cytoskeleton;other cell component	cytoskeletal activity	-1.03849	-0.875258	-0.801773	-0.671389	-0.808594	-0.994289	-0.703626	-0.571354	-1.04975	-1.14222	-0.9884	-1.25733	-0.755581	-0.485662	-0.446894	-0.752383	-1.34834	-0.778908	-0.142275	0.0825356	-0.0493882	-0.613058	-0.506922	-0.588844
Q9N4I3	Uncharacterized protein OS=Caenorhabditis elegans OX=6239 GN=CELE_Y71F9AL.9 PE=1 SV=1	Y71F9AL.9		other cell component		0.10223	1.63154	1.93224	1.67903	1.55078	1.1115	1.5173	1.89162	1.68377	1.12862	1.21497	1.45407	1.38883	1.2813	1.27046	1.17165	0.876649	0.752212	0.912711	0.103981	1.47074	1.20509	0.639804	0.738524
Q21525	TAil-Anchored Protein OS=Caenorhabditis elegans OX=6239 GN=taap-1 PE=1 SV=1	taap-1		other membranes		1.06824	1.16424	0.657495	0.647314	1.19655	1.03381	0.0849425	0.448038	0.737273	0.116709	0.88833	0.775213	0.987446	1.05833	0.882589	0.977604	0.743728	0.834053	1.20142	0.87514	1.27121	1.11538	0.312437	1.4768
P34446	Integrin alpha pat-2 OS=Caenorhabditis elegans OX=6239 GN=pat-2 PE=1 SV=1	pat-2	cell adhesion;cell organization and biogenesis;developmental processes;signal transduction;other biological processes	plasma membrane;other membranes;cytoskeleton;other cell component	other molecular function	0.058159	-0.0169711	-0.470512	-0.633934	-0.61328	-0.272535	-1.88586	-1.61692	-1.09229	-1.3774	-0.872	-0.723963	-0.828731	-1.28625	-0.961023	-1.00548	-1.07158	-1.55082	0.392948	0.104797	0.19523	0.0694994	-1.16793	0.403667
Q18853	Cytochrome c domain-containing protein OS=Caenorhabditis elegans OX=6239 GN=cyc-1 PE=1 SV=1	cyc-1	other metabolic processes;other biological processes	other membranes;mitochondrion	other molecular function	2.68555	0.76836	0.794859	0.801154	0.500132	0.494453	-1.11221	0.659521	0.374622	0.801193	0.58463	0.611985	0.370624	0.84602	0.0511113	0.321093	1.61968	0.69542	-0.220819	0.954532	0.397419	2.08237	-0.260721	0.358174
Q9N362	Uncharacterized protein OS=Caenorhabditis elegans OX=6239 GN=CELE_Y55F3AM.13 PE=1 SV=1	Y55F3AM.13				1.38153	1.11974	0.271017	1.05005	1.49887	1.13829	0.447194	0.71554	0.978877	1.16453	0.964591	1.32335	0.849237	0.773504	0.834562	0.378279	0.671022	0.581759	0.816488	0.640715	0.542271	0.1741	0.366326	0.827149
O18239	Plug_translocon domain-containing protein OS=Caenorhabditis elegans OX=6239 GN=sec-61.a PE=1 SV=1	sec-61.a	transport	other membranes;ER/Golgi	transporter activity;translation activity;other molecular function	3.04367	2.82069	2.93454	3.45985	2.77647	3.4475	3.23283	3.02924	3.31635	3.3537	3.44244	3.19409	3.15603	2.8713	2.74441	3.42767	3.56908	3.35406	2.48802	2.71845	2.67681	2.97727	3.00105	3.13967
P50306	Probable S-adenosylmethionine synthase 4 OS=Caenorhabditis elegans OX=6239 GN=sams-4 PE=1 SV=1	sams-4	other metabolic processes	cytosol	other molecular function	0.399218	0.488699	0.454183	0.805283	1.04318	0.743475	0.535132	0.739329	1.29895	1.32888	1.15326	1.05147	1.03835	0.760895	1.05096	1.34429	0.724311	0.739512	0.530427	0.428186	0.583265	0.363288	0.9518	0.584218
G5EDE8	ERGIC-53-like protein OS=Caenorhabditis elegans OX=6239 GN=ile-1 PE=1 SV=1	ile-1	cell organization and biogenesis;transport	other membranes;ER/Golgi;other cell component	other molecular function	1.42296	0.932791	0.641729	0.883772	0.863929	1.44371	0.269557	0.987438	0.420771	0.518865	0.785985	0.681061	0.290057	0.0430302	-0.0625603	0.644851	0.975147	0.761142	1.0195	0.511272	0.742346	0.988549	0.940922	0.836722
Q95XT5	Signal sequence receptor subunit alpha OS=Caenorhabditis elegans OX=6239 GN=trap-1 PE=1 SV=1	trap-1		other membranes;ER/Golgi		2.77811	2.88646	2.63484	2.43805	2.45421	2.66134	1.76072	1.57807	2.11352	2.35274	2.44324	2.20205	2.03328	1.77764	1.89755	1.96731	2.60432	1.63159	1.79751	1.54279	1.15506	2.23058	1.7328	1.61937
P34815	Putative acetylcholine regulator unc-18 OS=Caenorhabditis elegans OX=6239 GN=unc-18 PE=2 SV=3	unc-18	cell-cell signaling;transport;other biological processes	plasma membrane;other membranes;other cell component	other molecular function	-0.886335	-0.083433	-0.695215	-2.00575	-1.84737	0.440724	0.130871	0.235829	0.372122	-0.247176	0.288627	0.407163	-0.0776557	-0.709799	-0.671882	0.186387	-0.298104	-0.0649446	0.753508	0.750892	1.07021	0.774405	0.98533	1.11107
A0A2C9C3A7	Nuclear anchorage protein 1 OS=Caenorhabditis elegans OX=6239 GN=anc-1 PE=1 SV=1	anc-1		other membranes;nucleus	cytoskeletal activity;other molecular function	-1.51969	-1.33904	-1.23677	-1.70337	-1.14041	-1.27022	-1.7481	-1.66291	-1.25829	0.0881127	-2.2201	-1.08501	-1.41338	-1.89166	-0.568056	-1.93425	-2.03049	-2.36	-1.05521	0.0657192	-0.219491	-0.265536	-0.81231	-0.804465
Q21549	Glutathione synthetase OS=Caenorhabditis elegans OX=6239 GN=gss-1 PE=1 SV=2	gss-1	other metabolic processes	cytosol	other molecular function	1.2781	1.53886	1.09013	1.39072	1.122	1.2082	1.15659	1.33241	1.00676	1.36463	1.34981	1.71522	1.54231	1.15456	1.47496	1.7116	0.774492	1.5534	0.837575	0.684904	0.869256	1.08095	0.8503	0.915384
G5EEH6	Butyryl-CoA dehydrogenase OS=Caenorhabditis elegans OX=6239 GN=ivd-1 PE=1 SV=1	ivd-1	other metabolic processes;other biological processes	mitochondrion	other molecular function	2.45594	2.81128	2.75717	2.77289	2.83493	2.79299	1.911	2.18358	1.93444	2.03713	2.24255	2.49545	1.81232	1.89899	2.00166	2.40911	2.55364	2.15237	2.14569	2.09308	1.85529	2.41274	2.00297	2.14203
Q9U2H9	Probable elongation factor 1-beta/1-delta 2 OS=Caenorhabditis elegans OX=6239 GN=eef-1B.2 PE=1 SV=4	eef-1B.2	protein metabolism;other metabolic processes	cytosol;other cell component	enzyme regulator activity;nucleic acid binding activity	0.235993	-0.407971	0.70033	0.46387	0.15649	-0.24396	-0.171864	0.14116	0.452775	0.743873	0.106472	0.649787	0.40848	1.05585	0.882504	0.516304	0.719462	0.749502	0.099941	-0.321036	0.875761	0.127277	-0.0217058	-0.258738
G5EGT7	Eukaryotic translation initiation factor 5B OS=Caenorhabditis elegans OX=6239 GN=iffb-1 PE=1 SV=1	iffb-1	protein metabolism;other metabolic processes		nucleic acid binding activity;other molecular function	-0.51416	-0.21905	-0.2706	-0.311869	-0.974659	-0.148841	-0.211485	-0.0407685	0.273417	0.443345	-0.352933	0.341688	-0.527388	-0.474938	-0.379186	-0.430455	-0.603232	-0.249711	-0.928973	-1.39535	-0.659926	-0.281798	-0.342508	-1.20856
G5EBZ4	Protein let-418 OS=Caenorhabditis elegans OX=6239 GN=let-418 PE=1 SV=1	let-418	developmental processes;other biological processes	nucleus	other molecular function	-0.774294	-1.12853	-4.14044	-3.20082	-0.617491	-1.0791	-1.34142	-0.454534	0.0732388	0.612241	0.345499	0.367672	-1.30675	-1.48663	-3.85136	-1.08114	-1.14645	-2.29893	-0.259193	-1.57586	-0.347138	-0.039552	-0.357008	0.0998432
Q94051	Caveolin-1 OS=Caenorhabditis elegans OX=6239 GN=cav-1 PE=2 SV=1	cav-1	cell cycle OR cell proliferation;cell organization and biogenesis;signal transduction;other biological processes	plasma membrane;other membranes;ER/Golgi;other cell component	other molecular function	-1.29263	-1.98479	-6.01979	-1.5302	-2.57554	-2.2654	-5.5973	-0.410344	-1.91911	-0.408873	-0.0305801	-0.895624	-2.40697	-2.23261	-2.64242	-2.26757	-1.55366	-5.48614	1.24856	0.134454	0.490346	0.528391	-0.26154	0.630388
G5EFK4	ADP-Ribosylation Factor related OS=Caenorhabditis elegans OX=6239 GN=arf-3 PE=1 SV=1	arf-3	transport;developmental processes;other biological processes	plasma membrane;other membranes	other molecular function	2.72811	2.63156	2.69662	2.56249	2.75097	2.61338	2.80082	2.74246	2.73966	2.57702	2.71284	2.61169	3.08092	2.79014	2.81977	3.04371	3.05831	2.76041	2.31557	2.4879	2.49262	2.68685	2.80533	2.63811
G5EF53	SWI/SNF nucleosome remodeling complex component OS=Caenorhabditis elegans OX=6239 GN=swsn-4 PE=1 SV=1	swsn-4	cell organization and biogenesis;developmental processes;other biological processes	nucleus	nucleic acid binding activity;other molecular function	-3.53364	-2.45885	-4.47021	-5.72796	-2.38955	-2.52009	-1.28405	-1.47742	-0.369482	0.343066	0.0686785	0.036911	-3.32223	-3.50561	-3.70633	-5.71748	-4.59074	-5.53993	-1.33676	-1.75045	-1.0545	-0.854436	-2.89552	-0.556627
A0A3P6PCS5	Actin-related protein 2/3 complex subunit OS=Caenorhabditis elegans OX=6239 GN=arx-3 PE=1 SV=1	arx-3	cell organization and biogenesis	cytoskeleton;other cell component	cytoskeletal activity	0.716674	0.757387	1.06749	1.08379	1.00358	0.930719	1.46881	1.68732	1.36887	1.13848	1.27888	1.01568	1.1254	1.36563	1.29973	1.2224	0.903935	1.10044	1.56513	1.82937	1.74253	1.37235	1.4926	1.64474
P90788	Uncharacterized protein OS=Caenorhabditis elegans OX=6239 GN=CELE_D2030.2 PE=1 SV=1	D2030.2	protein metabolism;other metabolic processes	mitochondrion	other molecular function	0.968411	0.983022	1.52212	0.797099	1.52961	0.947875	0.659135	0.472235	1.04176	0.742354	0.852452	1.40367	0.998618	1.11542	0.94009	0.854777	1.53022	1.30032	0.808704	0.727358	0.672237	0.665312	1.42292	0.849915
Q9XW26	SP (Specificity Protein) Transcription Factor OS=Caenorhabditis elegans OX=6239 GN=sptf-3 PE=1 SV=3	sptf-3	cell cycle OR cell proliferation;developmental processes;other biological processes	nucleus	nucleic acid binding activity;other molecular function	0.929487	0.767618	1.11519	1.16794	1.59203	1.00629	2.10683	2.04392	1.44129	1.03546	1.69388	1.27107	1.32361	1.64816	1.31163	1.48911	0.843451	1.27132	2.91919	2.87791	3.28832	2.31879	2.53231	2.36515
G5ED95	Tyrosine--tRNA ligase OS=Caenorhabditis elegans OX=6239 GN=yars-1 PE=1 SV=1	yars-1	protein metabolism;RNA metabolism OR transcription;other metabolic processes		other molecular function	1.1316	1.21085	0.989026	0.835705	1.19716	0.915258	0.757204	0.583089	0.802292	0.413438	0.440887	0.698172	1.48155	1.04686	1.19022	0.880602	0.87922	0.807436	0.712221	0.670735	0.805005	0.742372	0.885527	0.988053
G5EE80	Signal recognition particle 54 kDa protein OS=Caenorhabditis elegans OX=6239 GN=SRP54 PE=1 SV=1	SRP54	transport	cytosol;translational apparatus	nucleic acid binding activity;other molecular function	1.47983	1.90063	1.6004	1.83933	1.81845	1.62503	1.74585	1.87137	1.86966	2.23871	1.85376	1.92636	1.53565	1.55955	1.60813	1.7416	1.5225	1.63329	1.32005	0.913196	1.2096	1.2296	1.82414	1.80108
Q18074	Uncharacterized protein OS=Caenorhabditis elegans OX=6239 GN=C18B2.3 PE=1 SV=2	C18B2.3				0.877203	1.06627	1.09322	1.2513	1.23842	1.13863	0.266549	0.442729	-0.0149286	0.280895	1.12013	1.26594	-0.357226	0.43552	-0.0674946	0.511987	1.04404	0.584187	0.789562	-0.463105	0.492734	0.787746	-0.120615	0.517242
Q4W5T0	Mitochondrial Ribosomal Protein, Large OS=Caenorhabditis elegans OX=6239 GN=mrpl-39 PE=1 SV=1	mrpl-39		mitochondrion;translational apparatus	other molecular function	-0.760921	-0.418143	-1.42908	-1.11309	0.0427538	-1.1316	-0.374509	-1.16019	-0.866444	-0.634923	-0.627703	0.0218118	-0.205947	-0.58712	-1.32386	-0.374513	-0.825808	0.0903346	-1.15671	-2.00746	-1.32111	-1.79669	-1.68971	-1.37886
P91303	Probable V-type proton ATPase subunit G OS=Caenorhabditis elegans OX=6239 GN=vha-10 PE=3 SV=1	vha-10	other metabolic processes;transport;other biological processes	other membranes;other cytoplasmic organelle	transporter activity	3.00875	2.73071	2.95234	2.97988	2.7459	2.79328	3.2849	3.38681	3.22698	3.03748	3.31681	2.9946	3.76009	4.01367	3.99123	3.70592	3.66207	3.77137	3.54863	3.60903	3.94613	3.11814	3.58273	3.41491
O17694	RNAi-Induced Longevity OS=Caenorhabditis elegans OX=6239 GN=ril-1 PE=1 SV=1	ril-1		other membranes		4.40865	4.13614	3.7804	4.37011	3.87442	4.62057	4.16421	4.10623	4.44263	4.18322	4.41852	4.30958	4.09152	4.31402	4.05482	4.49382	4.25698	4.53376	4.43784	4.26433	4.49212	4.17229	3.99827	4.91763
Q21351	Ras-Gtpase-activating protein SH3 (Three) domain-Binding Protein OS=Caenorhabditis elegans OX=6239 GN=gtbp-1 PE=1 SV=2	gtbp-1		cytosol;other cell component	nucleic acid binding activity	0.0852209	0.323219	0.177861	0.878456	0.321751	0.717483	1.32086	1.34842	0.963487	1.07014	1.18834	1.13624	0.586887	1.41897	0.972361	0.703057	0.572228	0.664572	0.647483	0.740911	0.744226	0.71175	0.647842	0.700873
O45181	RRM domain-containing protein OS=Caenorhabditis elegans OX=6239 GN=CELE_K07H8.10 PE=1 SV=1	nucl-1			nucleic acid binding activity	-1.06968	-0.405992	1.86919	0.0297635	0.648983	0.763432	-0.0554593	-0.183886	1.47468	1.86522	2.09374	1.70437	0.611702	0.0192312	0.254583	-0.38625	1.011	-0.138969	-0.512507	0.846083	0.468682	1.09736	-0.735878	-1.08231
O02155	Uncharacterized protein OS=Caenorhabditis elegans OX=6239 GN=CELE_T09B4.5 PE=1 SV=1	T09B4.5		other membranes		0.895985	0.734031	-0.602384	1.22127	0.660645	1.37392	1.10715	0.498389	1.94447	1.93338	2.24654	2.02946	0.776852	1.36731	0.386336	0.814728	1.34513	1.22572	3.3465	2.38583	2.80048	3.45463	2.47423	2.5597
P16356	DNA-directed RNA polymerase II subunit RPB1 OS=Caenorhabditis elegans OX=6239 GN=ama-1 PE=1 SV=3	ama-1	RNA metabolism OR transcription;other metabolic processes;developmental processes;other biological processes	nucleus;other cell component	nucleic acid binding activity;other molecular function	-0.313346	-0.681938	-0.787157	-0.502274	-0.881888	-0.478189	-0.769543	-0.616718	0.0961905	-0.0841915	-0.000989239	0.0733811	-0.881072	-1.1509	-0.900434	-0.718114	-0.789804	-0.530861	-0.0776355	0.166325	-0.119494	0.187229	0.284372	0.251847
Q20329	PH domain-containing protein OS=Caenorhabditis elegans OX=6239 GN=CELE_F42C5.9 PE=1 SV=1	F42C5.9		cytoskeleton		-3.67207	-3.40928	-1.63454	-4.91909	-2.24518	-0.582931	-5.68384	-1.85765	-0.154002	-5.4132	-5.39558	-1.03425	-0.505589	-5.87542	-5.54356	-1.41523	-5.65461	-1.38821	-0.603315	0.706766	-0.919947	0.20667	-5.32741	-0.106986
O45499	40S ribosomal protein S26 OS=Caenorhabditis elegans OX=6239 GN=rps-26 PE=3 SV=1	rps-26	protein metabolism;other metabolic processes;other biological processes	other membranes;cytosol;ER/Golgi;translational apparatus	nucleic acid binding activity;other molecular function	8.73186	9.25028	9.44683	9.4746	9.38969	9.12708	9.5761	9.95183	9.04065	9.05901	9.25442	8.89705	8.95517	9.51972	8.79247	9.29344	8.67786	8.98084	8.32298	8.25997	8.36847	7.61283	7.50204	8.01736
Q4A1S8	2-oxoisovalerate dehydrogenase subunit alpha OS=Caenorhabditis elegans OX=6239 GN=bckd-1a PE=1 SV=1	bckd-1a	other metabolic processes		other molecular function	0.415442	0.799549	0.335759	0.410056	0.747633	0.473329	0.616285	0.700883	0.809748	1.02356	-0.408481	1.09549	1.08594	0.942342	1.23711	1.03168	0.541912	0.680382	0.85657	0.278685	0.691837	-1.25591	0.540161	0.517444
Q965S8	Eukaryotic translation initiation factor 3 subunit I OS=Caenorhabditis elegans OX=6239 GN=eif-3.I PE=3 SV=2	eif-3.I	cell organization and biogenesis;protein metabolism;other metabolic processes	translational apparatus;other cell component	nucleic acid binding activity	0.733202	1.16083	0.510576	0.874084	1.12191	0.716227	1.17507	1.47541	1.3572	1.47294	1.39523	1.2642	1.08924	1.11229	0.989875	1.77717	0.863732	1.29835	0.714665	0.707977	1.01066	1.13066	1.07751	0.851485
P48166	Ribosomal protein rpl-36.A OS=Caenorhabditis elegans OX=6239 GN=rpl-36.A PE=3 SV=2	rpl-36.A	protein metabolism;other metabolic processes	cytosol;translational apparatus	other molecular function	6.35423	6.77263	6.95177	7.18355	7.10343	6.65653	7.24235	7.56226	6.72942	6.53728	7.03697	6.78544	6.42891	6.92177	6.38499	6.86683	6.40002	6.74647	6.41679	6.22022	6.41979	6.30716	5.74712	6.05494
P91914	60S ribosomal protein L27 OS=Caenorhabditis elegans OX=6239 GN=rpl-27 PE=2 SV=1	rpl-27	protein metabolism;other metabolic processes	other membranes;cytosol;ER/Golgi;translational apparatus	other molecular function	3.87759	3.25412	3.41028	3.58909	3.83848	3.95129	2.897	3.25549	4.12432	4.93918	4.27747	4.76312	3.36472	3.19744	3.05707	3.39292	3.90351	3.55781	3.63394	3.03125	2.91244	3.79468	3.64767	2.93119
Q27888	L-lactate dehydrogenase OS=Caenorhabditis elegans OX=6239 GN=ldh-1 PE=2 SV=1	ldh-1	other metabolic processes	other cell component	other molecular function	2.78413	2.83615	2.2695	2.53514	2.73632	3.06768	3.09571	2.76608	3.04091	3.07301	2.43417	2.8469	2.81343	2.96814	3.10503	3.27329	3.00847	3.09051	3.32613	3.46967	3.11168	3.40173	3.51507	3.53508
P34500	Transthyretin-like protein 2 OS=Caenorhabditis elegans OX=6239 GN=ttr-2 PE=1 SV=1	ttr-2		non-structural extracellular;other cell component		0.96971	1.17342	1.42771	0.0601275	1.61644	-0.0689738	1.85384	1.72384	1.55576	0.53051	1.15645	1.24273	1.53488	1.92618	1.67748	1.46419	-0.0846536	1.6552	1.67313	1.59307	2.06569	0.945013	-0.314894	1.25827
Q9GRZ2	PRP6 homolog OS=Caenorhabditis elegans OX=6239 GN=prp-6 PE=1 SV=3	prp-6	cell organization and biogenesis;RNA metabolism OR transcription;other metabolic processes	nucleus		-0.859533	0.0596705	-2.35311	-0.433532	-0.290612	-0.321072	-0.756312	-1.07938	-0.535457	-0.702285	-0.610596	-0.514165	-1.24751	-1.19874	-0.999007	-0.667217	-1.11039	-0.866852	-0.741099	-0.728609	-0.348277	-0.277525	-0.389148	0.285435
Q27389	60S ribosomal protein L13a OS=Caenorhabditis elegans OX=6239 GN=rpl-16 PE=2 SV=1	rpl-16	protein metabolism;other metabolic processes;other biological processes	cytosol;translational apparatus	nucleic acid binding activity;other molecular function	3.84271	3.64888	3.86901	3.92602	4.16981	4.1361	3.30376	3.67802	4.20714	4.78271	4.46814	4.81398	3.65377	3.61167	3.18609	3.91864	3.76742	3.81086	4.11129	3.6305	3.44438	4.2044	3.9611	3.27708
P10299	Glutathione S-transferase P OS=Caenorhabditis elegans OX=6239 GN=gst-1 PE=1 SV=1	gst-1	other metabolic processes;stress response;other biological processes	cytosol	other molecular function	5.38814	5.33794	5.99248	5.98873	5.42525	5.65085	6.2127	6.02921	5.71861	5.41162	5.69181	5.26014	6.58952	6.87231	6.51854	6.353	6.59512	6.43582	5.7047	5.60921	5.81123	4.94342	5.38634	4.97314
G5EFY6	WD_REPEATS_REGION domain-containing protein OS=Caenorhabditis elegans OX=6239 GN=sec-31 PE=1 SV=1	sec-31	cell organization and biogenesis;transport	other membranes;ER/Golgi	other molecular function	2.13054	2.40835	2.50384	2.48931	1.72648	1.55617	2.33683	2.55085	1.26554	0.801711	1.61893	1.60232	2.90496	3.31333	2.87852	3.19526	2.72544	2.9418	1.65908	2.41973	2.5823	1.8232	2.00946	2.13199
O45903	Enoyl-[acyl-carrier-protein] reductase, mitochondrial OS=Caenorhabditis elegans OX=6239 GN=W09H1.5 PE=3 SV=1	W09H1.5	other metabolic processes	mitochondrion	other molecular function	0.730167	0.698609	0.257512	0.147139	0.790506	-0.463327	0.610727	0.933906	0.272217	0.315746	0.224751	0.457054	0.460829	0.582985	0.305676	0.983233	0.663911	0.472453	-0.900063	0.274638	0.876985	0.487576	0.114745	0.887481
Q09509	Putative folylpolyglutamate synthase OS=Caenorhabditis elegans OX=6239 GN=F25B5.6 PE=3 SV=1	F25B5.6	other metabolic processes	other membranes;cytosol;mitochondrion;other cell component	other molecular function	-0.0140119	-0.00428786	-0.38935	-0.226349	-0.119094	-0.18096	-0.167719	-0.0807446	0.0411481	0.216973	-0.112933	-0.208879	0.392467	0.299895	0.272736	0.514841	0.424208	0.259132	-0.0838956	-0.0427968	-0.0473503	-0.122004	-0.290009	-0.0441362
G5EDS2	Coronin-7 OS=Caenorhabditis elegans OX=6239 GN=pod-1 PE=1 SV=1	pod-1	cell organization and biogenesis	other membranes;cytosol;ER/Golgi;other cell component	cytoskeletal activity	0.667763	0.684311	0.791228	0.824177	1.27159	0.723192	0.961386	1.29199	1.05728	0.726997	0.857508	0.37839	0.722778	0.942212	0.715567	1.05465	0.57608	0.984832	0.812088	0.831597	1.01184	-0.028901	0.500876	0.698163
O61749	Probable signal recognition particle 19 kDa protein OS=Caenorhabditis elegans OX=6239 GN=F37F2.2 PE=3 SV=4	F37F2.2	cell organization and biogenesis;transport	translational apparatus	nucleic acid binding activity	1.43199	1.12806	1.86506	1.91318	1.36569	1.39117	2.01076	2.42121	1.82818	1.67669	1.43292	1.58715	1.69299	2.37407	2.41798	2.02699	1.32714	2.01369	1.69707	1.80663	2.32217	1.46118	0.905251	1.86838
P53596	Succinate--CoA ligase [ADP/GDP-forming] subunit alpha, mitochondrial OS=Caenorhabditis elegans OX=6239 GN=sucl-1 PE=3 SV=1	sucl-1	other metabolic processes	other cell component	other molecular function	2.06176	2.32841	2.35086	2.47155	2.3818	2.1429	2.93425	3.11769	2.7846	2.66456	2.63964	2.55101	2.98238	3.19981	3.20661	3.19634	2.59357	3.1911	2.58575	2.79936	2.66519	2.20943	2.4106	2.4493
Q9U2T9	ITSN (Intersectin) family OS=Caenorhabditis elegans OX=6239 GN=itsn-1 PE=1 SV=2	itsn-1	other biological processes	plasma membrane;other membranes;other cell component	other molecular function	-2.78365	-1.36637	-4.14857	-1.32736	-1.4021	-1.21934	-1.10038	-0.00606497	0.163653	0.331538	0.0318133	-0.0446849	-1.07862	-3.65176	-3.92393	-0.922146	-2.6924	-0.879149	-3.02876	-1.71737	-2.48693	-1.2502	-1.51806	-1.17547
Q9N5F6	Uncharacterized protein OS=Caenorhabditis elegans OX=6239 GN=CELE_R193.2 PE=1 SV=5	R193.2		other membranes		3.33034	1.69614	1.2344	3.522	-0.249294	3.25615	3.51545	2.87178	3.0889	3.37952	3.23613	1.92379	2.19401	3.01084	0.953279	1.86136	4.07499	2.73048	3.30979	3.82759	0.302468	2.39748	3.63195	1.33628
Q23571	Lipoamide acyltransferase component of branched-chain alpha-keto acid dehydrogenase complex, mitochondrial OS=Caenorhabditis elegans OX=6239 GN=dbt-1 PE=2 SV=1	dbt-1	other metabolic processes;other biological processes	cytosol;mitochondrion;other cell component	other molecular function	1.8747	1.17072	0.398442	0.670761	2.06272	1.90629	0.337812	0.271931	1.6016	2.05975	1.77279	2.1263	0.649783	-0.335686	1.00857	0.926353	1.01124	0.911004	0.325543	0.697368	0.138908	1.60714	1.2102	1.21357
O18178	Serine/threonine-protein phosphatase 2A regulatory subunit pptr-1 OS=Caenorhabditis elegans OX=6239 GN=pptr-1 PE=1 SV=4	pptr-1	cell organization and biogenesis;protein metabolism;other metabolic processes;stress response;developmental processes;signal transduction;other biological processes	cytosol;nucleus;other cell component	enzyme regulator activity;other molecular function	0.252479	0.683554	-0.169537	-0.316925	0.545012	-0.247838	0.0212014	-0.273499	-0.0341715	0.226128	-0.0632225	0.148008	0.402543	0.220424	0.208587	0.153059	-0.103968	0.0655496	0.667538	0.603005	0.315185	0.455114	0.3383	0.27676
Q17974	Uncharacterized protein OS=Caenorhabditis elegans OX=6239 GN=mma-1 PE=1 SV=1	mma-1				-0.128942	-0.287465	-1.11645	-0.522313	-0.470825	-0.305343	-0.407093	-0.671934	-0.798584	0.246763	-0.78778	-1.03324	0.629438	0.107366	0.363669	0.309534	0.421674	0.0586188	-1.36897	-0.192365	-1.01089	-0.101116	0.542639	-1.41787
Q03604	Ribonucleoside-diphosphate reductase large subunit OS=Caenorhabditis elegans OX=6239 GN=rnr-1 PE=3 SV=1	rnr-1	DNA metabolism;other metabolic processes	cytosol	other molecular function	1.31061	0.856109	1.34781	1.29343	1.19236	1.23186	1.5175	1.49199	1.20772	0.962224	0.965636	0.817387	0.175942	0.73001	1.12396	0.809465	1.2525	1.00215	0.660404	0.254513	0.0894113	0.122173	0.300431	0.384836
Q23670	DNA topoisomerase 2 top-2 OS=Caenorhabditis elegans OX=6239 GN=top-2 PE=1 SV=2	top-2	cell cycle OR cell proliferation;cell organization and biogenesis;DNA metabolism;other metabolic processes;other biological processes	cytoskeleton;nucleus;other cell component	nucleic acid binding activity;other molecular function	-0.376105	-0.59122	-0.129524	-0.27818	-0.542603	0.092906	-0.0989837	-0.0974133	0.0745591	-0.164445	-0.0746515	1.16309	-0.0247662	0.230319	0.265329	0.0406233	-0.438614	0.345373	0.223922	-0.194218	0.389562	0.222834	0.159125	-0.0303356
Q09517	Very-long-chain 3-oxooacyl-coA reductase let-767 OS=Caenorhabditis elegans OX=6239 GN=let-767 PE=1 SV=2	let-767	other metabolic processes;developmental processes;other biological processes	ER/Golgi;other cell component	other molecular function	3.7854	4.02653	3.48529	3.51096	3.49369	3.77296	3.1151	3.42722	3.3101	2.91161	3.37782	2.90215	3.61719	3.60341	3.44702	3.65983	3.13995	3.2512	3.15191	3.07386	2.86159	2.99219	2.37105	3.18404
Q86NC2	Complex I-30kD OS=Caenorhabditis elegans OX=6239 GN=nuo-2 PE=1 SV=1	nuo-2	other metabolic processes;transport;other biological processes	other membranes;mitochondrion	transporter activity	1.63482	1.46746	1.15776	1.26856	1.26071	1.51983	0.647802	0.523685	1.07153	1.44023	1.34372	1.57974	0.440691	0.668112	0.635856	0.737328	1.46258	0.766688	1.24808	0.556292	0.685376	1.53786	1.15385	0.809791
Q17334	Alcohol dehydrogenase 1 OS=Caenorhabditis elegans OX=6239 GN=sodh-1 PE=2 SV=2	sodh-1	stress response	other cell component	other molecular function	-1.26874	-1.28655	-0.839795	-1.12397	-1.3045	-1.13724	-1.02819	-1.03001	-0.759317	-0.725581	-0.901835	-0.768744	-1.0491	-1.04353	-1.03518	-0.744219	-0.97467	-1.27806	1.7123	1.41202	1.49617	1.41951	1.89866	1.37668
Q20065	Prolyl 4-hydroxylase subunit alpha-2 OS=Caenorhabditis elegans OX=6239 GN=phy-2 PE=1 SV=1	phy-2	protein metabolism;other metabolic processes	ER/Golgi	other molecular function	-0.297398	-0.224526	1.33569	-0.370069	-0.0412262	-0.169137	1.01394	-0.232595	0.126568	0.591416	0.277392	0.00642522	0.696827	-0.0309014	0.296529	0.320183	1.52999	-0.017667	-0.361942	-0.277075	-1.35207	-1.33674	0.132543	-0.817942
Q53U87	Fibronectin type-III domain-containing protein OS=Caenorhabditis elegans OX=6239 GN=sax-7 PE=1 SV=1	sax-7	cell cycle OR cell proliferation;cell organization and biogenesis;developmental processes;other biological processes	plasma membrane;other membranes;cytoskeleton;other cell component	cytoskeletal activity;other molecular function	0.639331	1.0652	-0.741997	-0.958163	-0.21718	-0.412195	-1.28709	-0.27795	-0.261538	-0.470752	-0.183298	-0.150764	0.217591	-0.604331	0.256052	-0.137846	-0.463743	-0.53034	1.37592	1.32914	0.904585	1.33234	0.247723	1.23458
A6ZJ46	SH3 domain-containing protein OS=Caenorhabditis elegans OX=6239 GN=CELE_F49E2.2 PE=1 SV=1	F49E2.2				-0.851101	-0.928882	-1.98448	-2.58034	-1.13578	-2.21173	-2.0339	-0.620099	-1.74266	-1.58055	-1.52989	-1.51244	-1.24284	-2.45292	-0.187863	-1.01751	-2.56401	-0.602742	-1.27602	-1.22359	-0.473777	-1.03613	-1.42678	-0.185237
Q22716	60S ribosomal protein L32 OS=Caenorhabditis elegans OX=6239 GN=rpl-32 PE=1 SV=1	rpl-32	protein metabolism;other metabolic processes	cytosol;translational apparatus	other molecular function	7.04753	7.26771	7.58313	7.55471	7.44302	7.31206	7.80799	8.05821	7.34394	7.41179	7.72303	7.25174	7.04972	7.55065	7.23879	7.37721	7.27379	7.27285	7.26479	7.2896	7.18522	6.82367	6.8792	7.16631
Q9U2F2	Carnitine O-palmitoyltransferase OS=Caenorhabditis elegans OX=6239 GN=cpt-1 PE=1 SV=3	cpt-1	other metabolic processes	other membranes;mitochondrion	other molecular function	0.141542	0.855628	-0.00408554	1.50488	1.17236	0.0263853	1.4871	1.52757	1.48503	0.516065	1.7019	0.934796	0.484152	1.01302	1.61272	0.75913	0.296601	0.830974	1.3538	1.49528	1.48868	1.55858	1.42097	2.0337
Q9XXI9	DNA replication licensing factor MCM2 OS=Caenorhabditis elegans OX=6239 GN=mcm-2 PE=1 SV=1	mcm-2	cell cycle OR cell proliferation;cell organization and biogenesis;DNA metabolism;other metabolic processes;stress response;other biological processes	nucleus;other cell component	nucleic acid binding activity;other molecular function	0.169897	0.183538	-0.145659	0.0894749	0.770356	0.174499	-0.275101	-0.407807	-0.155931	-0.154802	0.0340682	-0.153109	-0.516736	-0.562193	-0.141858	-0.174256	-0.139363	-0.119224	-0.769647	-0.248786	-0.847243	-1.02953	-1.89523	-0.546895
E9RKC7	DZF domain-containing protein OS=Caenorhabditis elegans OX=6239 GN=CELE_Y95B8A.8 PE=1 SV=1	zfr-1	cell organization and biogenesis;RNA metabolism OR transcription;other metabolic processes;developmental processes	nucleus	nucleic acid binding activity;other molecular function	-1.15018	-0.945808	-0.827076	-0.923707	-0.831078	-1.02883	-0.353427	-1.39887	-0.656387	-0.612787	-0.47363	-0.401289	-0.990448	-0.59791	-0.773423	-0.766589	-1.67979	-0.744467	-0.246577	-0.0167046	0.0934439	-0.443902	-0.367737	-0.356091
Q19699	Glutamine--fructose-6-phosphate transaminase (isomerizing) OS=Caenorhabditis elegans OX=6239 GN=gfat-2 PE=1 SV=1	gfat-2	protein metabolism;other metabolic processes		other molecular function	-1.21362	-1.32556	-2.19032	-1.56292	-0.391444	-1.23169	-2.18517	-3.26767	-1.93504	-1.92696	-2.51683	-2.3214	-3.28935	-4.71332	-3.42021	-2.74688	-5.22989	-2.94366	-3.99026	-3.21588	-3.02941	-3.25641	-5.27788	-3.01717
O44895	Uncharacterized protein OS=Caenorhabditis elegans OX=6239 GN=CELE_ZK484.3 PE=1 SV=2	ZK484.3				-1.60913	-0.58207	-0.138959	-0.496381	-1.01069	-0.459978	0.120026	-0.0677858	-0.0693798	-0.574547	-0.062793	0.218944	-0.587067	0.278469	-0.59069	-0.633539	-0.379989	0.242058	1.42594	0.950619	1.95196	1.35515	0.780636	0.183214
Q9N4F3	AP complex subunit beta OS=Caenorhabditis elegans OX=6239 GN=apb-1 PE=1 SV=2	apb-1	transport;developmental processes	other membranes	other molecular function	-0.179507	-0.904515	-0.989692	-0.0838933	-0.261633	-0.152946	-0.10389	-0.557479	0.232771	0.540256	0.210326	-0.323838	-0.382206	0.0706471	0.298416	0.0133592	-0.756536	0.00736856	0.721151	0.599914	-0.0511484	0.00562399	0.615498	0.737889
G5EED5	Secretory carrier-associated membrane protein OS=Caenorhabditis elegans OX=6239 GN=scm-1 PE=1 SV=1	scm-1	transport	other membranes;ER/Golgi;other cytoplasmic organelle;other cell component		-0.132437	0.00521531	-0.158427	0.320236	0.704241	0.193298	0.123892	0.235661	0.0457066	-0.329172	-0.285486	-0.0872396	0.60403	-0.0415358	-0.225565	0.027088	0.112964	-0.128813	0.133012	-0.0304415	0.218342	0.430588	-0.231764	0.570802
Q19130	Glutamine--fructose-6-phosphate transaminase (isomerizing) OS=Caenorhabditis elegans OX=6239 GN=gfat-1 PE=1 SV=1	gfat-1	protein metabolism;other metabolic processes		other molecular function	1.56488	1.00505	0.747562	0.932872	1.60569	1.06313	1.1179	0.943747	1.0254	1.03691	0.865877	0.765818	0.262591	-0.213672	0.416204	0.622374	-0.0213494	0.922281	0.105752	0.123811	0.34254	0.325726	-0.725199	0.714483
P50305	Probable S-adenosylmethionine synthase 3 OS=Caenorhabditis elegans OX=6239 GN=sams-3 PE=1 SV=1	sams-3	other metabolic processes	cytosol	other molecular function	-2.0544	-5.66486	-5.93894	-2.56479	-0.673765	-5.64749	-1.34829	-1.03974	-1.69192	-0.384949	-1.46557	-5.42195	0.24112	-0.334538	-0.328548	-5.59516	-1.07064	-5.6478	-2.64549	-2.20615	-5.27681	-5.41199	-2.0285	-5.46053
Q05036	Heat shock protein 110 OS=Caenorhabditis elegans OX=6239 GN=hsp-110 PE=3 SV=1	hsp-110	stress response;other biological processes	cytosol;nucleus	other molecular function	0.154777	-0.892766	-0.717088	-0.542105	-0.653067	-0.759028	-0.0336989	-0.482924	0.0639166	0.556838	0.224032	0.354486	-0.231114	0.385797	0.602767	-0.162981	-0.102341	0.256505	-0.328708	-0.460866	-0.697076	-1.00297	0.546348	-0.293068
Q19579	Polyadenylate-binding protein OS=Caenorhabditis elegans OX=6239 GN=pab-2 PE=1 SV=1	pab-2		cytosol;nucleus;other cell component	nucleic acid binding activity	-1.28918	-0.413739	-0.879546	-0.832347	-0.447919	-0.421283	0.043334	-0.543251	-0.223537	0.239242	0.295683	0.331226	-0.313752	0.038004	-0.931335	0.0260504	0.243605	0.0383916	-0.0549168	-0.846916	0.00168209	0.379784	0.338734	-0.31725
P90795	Probable glycerol-3-phosphate dehydrogenase, mitochondrial OS=Caenorhabditis elegans OX=6239 GN=gpdh-3 PE=3 SV=2	gpdh-3	other metabolic processes	mitochondrion;other cell component	other molecular function	0.627957	0.80306	0.0904457	0.228166	0.584212	0.313045	0.303333	0.377008	0.404414	0.142398	0.44227	0.278847	0.726812	0.646281	0.740641	0.8041	0.268654	0.6317	0.506141	0.743226	0.640334	-0.0469175	0.147298	0.67538
G5EE01	Phosphatidylinositol 3,4,5-trisphosphate 3-phosphatase and dual-specificity protein phosphatase daf-18 OS=Caenorhabditis elegans OX=6239 GN=daf-18 PE=1 SV=1	daf-18	protein metabolism;other metabolic processes;stress response;transport;developmental processes;signal transduction;other biological processes	plasma membrane;other membranes;cytosol;nucleus;other cell component	other molecular function	-5.68186	-2.98697	-2.41519	-5.63558	-5.65195	-1.9708	-0.390689	-0.604398	-5.6019	-5.6613	-5.48776	-0.738371	0.105633	-0.0527225	-0.78892	-2.98115	-1.89321	-0.569271	-0.117376	-0.158337	0.769054	-0.404554	-0.267547	-0.484785
A0A4V0ILV9	WD_REPEATS_REGION domain-containing protein OS=Caenorhabditis elegans OX=6239 GN=rbc-1 PE=1 SV=1	rbc-1	other biological processes	other cell component		1.87478	2.19174	1.01578	2.5933	2.46401	2.84293	2.50982	1.67801	2.48937	2.23615	2.76942	3.09156	2.52907	2.13921	1.88864	2.61307	2.34509	2.40552	2.47653	2.35064	2.4688	2.8767	2.27852	2.04478
G5EFZ1	2,3-bisphosphoglycerate-independent phosphoglycerate mutase OS=Caenorhabditis elegans OX=6239 GN=ipgm-1 PE=1 SV=1	ipgm-1	other metabolic processes	other cell component	other molecular function	0.772783	1.00277	0.614078	0.381167	0.313883	0.205885	-0.040961	-0.231478	0.704853	0.312008	1.40452	0.572078	1.48976	1.59972	1.32044	1.27711	1.18465	0.992099	0.620645	1.54202	0.745724	0.355304	0.424532	0.565845
Q965Y1	Methionine aminopeptidase OS=Caenorhabditis elegans OX=6239 GN=map-1 PE=1 SV=2	map-1	protein metabolism;other metabolic processes		other molecular function	-0.425218	-0.204871	0.212469	0.186206	-0.00274417	-0.198079	0.372599	0.430125	-0.271624	-0.27827	-0.484937	-0.497453	0.215265	0.264411	0.198875	0.190546	-0.136806	0.131382	0.196373	0.290977	0.243971	-0.204911	0.0250512	0.0133083
Q19537	Probable replication factor A 73 kDa subunit OS=Caenorhabditis elegans OX=6239 GN=rpa-1 PE=1 SV=1	rpa-1	cell cycle OR cell proliferation;cell organization and biogenesis;DNA metabolism;other metabolic processes;stress response;other biological processes	nucleus	nucleic acid binding activity;other molecular function	-0.293769	-0.148204	-0.237411	-0.391364	0.0476365	-0.0395867	-0.295478	-1.31273	-0.281942	-0.12905	-0.216954	-0.0992454	-0.57286	-0.50628	-0.323645	-0.682813	-0.540178	-0.684217	-0.920993	-0.689153	-0.587942	-1.10365	-0.520904	-0.581177
A0A1D3PCL8	Not1 domain-containing protein OS=Caenorhabditis elegans OX=6239 GN=let-711 PE=1 SV=1	let-711				-0.131935	-0.238307	-0.607966	-0.757526	0.225379	-0.293448	-0.402068	-0.178485	-0.264074	0.0141993	0.0612004	0.00129775	-0.731815	-0.789265	-0.668416	-0.594376	-1.37042	-0.855975	-0.767806	-0.697113	-0.682228	-0.777645	-0.989708	-0.83865
Q21763	Thioredoxin domain-containing protein OS=Caenorhabditis elegans OX=6239 GN=CELE_R05H5.3 PE=1 SV=1	R05H5.3				1.60337	2.10291	2.29177	2.22171	2.49886	1.94625	2.44608	2.38426	1.71696	1.28734	1.73486	1.51014	2.78986	3.0727	2.55725	2.79759	1.46458	2.53392	2.59845	2.83239	3.0596	1.73189	1.69985	2.26522
P91276	Importin subunit alpha-2 OS=Caenorhabditis elegans OX=6239 GN=ima-2 PE=1 SV=1	ima-2	cell cycle OR cell proliferation;cell organization and biogenesis;transport;developmental processes;other biological processes	nucleus;other cell component	other molecular function	1.19672	1.34368	1.0548	0.703249	1.41467	1.13447	0.401336	0.633122	0.597795	0.387035	0.452485	0.382953	0.452966	0.496575	0.597075	0.64466	0.309479	0.270489	-0.770259	-0.551107	-0.883423	-0.843336	-0.816996	-0.676334
D5MCN2	La-related protein 1 OS=Caenorhabditis elegans OX=6239 GN=larp-1 PE=4 SV=2	larp-1	other biological processes	cytosol;other cell component	nucleic acid binding activity	-0.664986	-1.41654	-1.43698	-0.548404	-0.602302	-0.600153	-2.41024	-1.44872	-0.448109	0.307566	0.0801634	0.3345	-1.54541	-1.41923	-1.50476	-0.970396	-0.752828	-0.942681	-0.73962	-1.74642	-1.01824	-1.07872	-1.10263	-1.48796
Q9N4Z7	MeValonate Kinase OS=Caenorhabditis elegans OX=6239 GN=mvk-1 PE=1 SV=2	mvk-1	other metabolic processes	cytosol	kinase activity;other molecular function	0.316324	0.457457	-0.523548	-1.11346	0.596424	-0.339192	0.134651	-0.228853	-0.608993	0.2981	0.190551	0.147478	0.416463	0.618354	-0.376344	0.737739	-0.574554	-0.479625	0.000662669	0.213338	0.0129948	-0.146938	-0.029548	-0.156629
P32744	Protein CLASP-2 OS=Caenorhabditis elegans OX=6239 GN=cls-2 PE=1 SV=3	cls-2	cell cycle OR cell proliferation;cell organization and biogenesis;transport	cytosol;cytoskeleton;nucleus;other cell component	cytoskeletal activity	-0.221093	0.0924036	-0.584769	-0.206232	0.141739	-0.212489	-0.0205339	0.500669	-0.628662	-0.608785	-0.335665	-0.467404	-0.665945	0.399403	0.194229	0.000128808	-0.570331	-0.517904	-0.698799	0.0285263	-0.166978	-2.46798	-0.573177	-0.94685
P91374	60S ribosomal protein L15 OS=Caenorhabditis elegans OX=6239 GN=rpl-15 PE=3 SV=1	rpl-15	protein metabolism;other metabolic processes	cytosol;translational apparatus	nucleic acid binding activity;other molecular function	3.09645	2.66392	2.68741	2.90705	3.22443	3.30351	2.17	2.57487	3.44751	4.09887	3.60086	3.95176	2.43525	2.03645	2.02278	2.72305	2.79562	2.56197	3.01713	2.25618	1.94024	3.48363	3.10153	2.30057
Q1XFY9	40S ribosomal protein S24 OS=Caenorhabditis elegans OX=6239 GN=rps-24 PE=1 SV=1	rps-24	protein metabolism;other metabolic processes	translational apparatus;other cell component	other molecular function	4.99396	4.62586	4.87128	4.90133	5.02227	4.88707	4.92983	5.05111	5.22216	5.57811	5.37216	5.2853	4.90265	5.17764	5.20141	4.98636	5.6847	5.25983	4.77398	4.8878	4.76255	4.77813	4.80529	4.66816
P49197	40S ribosomal protein S21 OS=Caenorhabditis elegans OX=6239 GN=rps-21 PE=1 SV=1	rps-21	protein metabolism;RNA metabolism OR transcription;other metabolic processes	cytosol;ER/Golgi;translational apparatus	other molecular function	2.66416	3.08778	3.37581	2.83438	3.38336	2.76853	3.08336	2.63925	2.5384	2.33774	2.76572	2.611	3.78516	3.55583	2.96673	3.53254	3.8506	3.26929	2.58905	2.76474	3.06037	2.7847	3.00963	2.06462
Q18921	SNAP (Soluble NSF Attachment Protein) homolog OS=Caenorhabditis elegans OX=6239 GN=snap-1 PE=1 SV=3	snap-1	cell organization and biogenesis;transport	other membranes	other molecular function	-0.000546723	0.660225	0.400567	0.773873	0.794602	0.442832	0.932083	-0.381466	0.882962	0.883723	-0.140036	0.797195	0.602258	0.620035	0.300095	0.890751	0.325413	0.530854	1.08001	0.904385	1.14794	1.01643	1.19868	1.19314
P54216	Fructose-bisphosphate aldolase 1 OS=Caenorhabditis elegans OX=6239 GN=aldo-1 PE=1 SV=1	aldo-1	other metabolic processes	cytosol;other cell component	other molecular function	-1.19937	-0.124439	-2.00657	0.140895	-1.17459	0.284084	1.02894	0.840371	0.140733	0.602408	0.484164	0.503529	0.522249	-5.76502	1.86401	1.01173	1.82519	1.09506	1.6767	1.11331	1.52357	1.70112	2.40476	1.68663
Q19877	40S ribosomal protein S23 OS=Caenorhabditis elegans OX=6239 GN=rps-23 PE=3 SV=1	rps-23	protein metabolism;other metabolic processes	cytosol;ER/Golgi;translational apparatus	other molecular function	7.41608	7.70398	8.08507	8.11554	7.89598	7.89068	8.21806	8.24215	7.73713	7.6326	8.11115	7.72593	8.01062	8.50619	7.90837	7.96536	7.63488	7.99421	7.30344	7.74866	7.50389	7.10343	7.43029	7.42719
Q9BPN5	Ig-like domain-containing protein OS=Caenorhabditis elegans OX=6239 GN=zig-11 PE=1 SV=2	zig-11	cell adhesion;cell organization and biogenesis;developmental processes	plasma membrane;other membranes;other cell component	other molecular function	1.95216	1.4885	0.923433	1.52178	1.14039	1.77973	0.723007	0.569016	1.01489	0.384431	1.41347	1.26139	0.826184	0.993943	0.823828	0.895269	0.999545	0.771715	2.13494	1.85467	1.7992	1.82046	0.290709	2.16354
Q18801	GDP-mannose 4,6 dehydratase 1 OS=Caenorhabditis elegans OX=6239 GN=bre-1 PE=1 SV=3	bre-1	other metabolic processes;other biological processes	other cell component	other molecular function	-0.075063	0.174437	0.200753	0.435273	0.366792	0.363934	0.240899	0.379121	0.637041	0.898776	0.565072	0.57335	0.104269	0.099878	0.231572	0.681087	0.014465	0.348023	0.0658621	0.0612662	0.108808	-0.0909496	0.314524	-0.522562
Q27371	Troponin T OS=Caenorhabditis elegans OX=6239 GN=mup-2 PE=2 SV=1	mup-2	cell organization and biogenesis;developmental processes;other biological processes	cytoskeleton	cytoskeletal activity	0.794644	0.905645	1.37706	1.15797	1.44689	0.982337	1.04464	1.10513	0.80946	0.77212	0.835486	0.898117	1.17343	1.69365	1.2089	1.0565	1.18784	0.568027	1.19027	1.04554	1.56302	1.26621	0.60238	0.881977
P51875	Guanine nucleotide-binding protein G(o) subunit alpha OS=Caenorhabditis elegans OX=6239 GN=goa-1 PE=1 SV=3	goa-1	cell-cell signaling;cell cycle OR cell proliferation;stress response;signal transduction;other biological processes	plasma membrane;other membranes;other cell component	signal transduction activity or receptor binding;other molecular function	1.6402	1.98111	1.37776	1.71167	1.77301	1.71463	1.50945	1.45516	1.80584	1.76113	1.83899	2.02307	1.59584	1.67075	1.35081	1.63609	1.67401	1.59793	3.18559	2.57211	2.79308	3.03289	2.87027	2.86364
P50093	Mitochondrial prohibitin complex protein 2 OS=Caenorhabditis elegans OX=6239 GN=phb-2 PE=1 SV=2	phb-2	cell organization and biogenesis;other metabolic processes;stress response;developmental processes;other biological processes	plasma membrane;other membranes;mitochondrion;other cell component	other molecular function	3.92447	3.81256	3.41285	3.64425	3.06023	3.83798	3.36688	3.32587	3.35151	3.49514	3.47481	3.56953	3.14093	3.25763	3.01119	3.44603	3.40676	3.44743	3.02813	2.51211	2.39461	3.09286	2.73045	2.69384
Q8MXD9	KH domain-containing protein OS=Caenorhabditis elegans OX=6239 GN=mek-5 PE=1 SV=1	mek-5	other biological processes	nucleus	nucleic acid binding activity	-0.157111	0.0251367	-0.415808	1.14922	0.118144	1.08662	1.51703	1.81835	1.28437	0.683455	0.690478	1.12928	1.04882	2.32245	1.92382	0.528441	1.17409	0.064282	1.32712	1.88375	1.96257	1.58466	1.74508	1.36451
Q966C7	Transaldolase OS=Caenorhabditis elegans OX=6239 GN=tald-1 PE=1 SV=1	tald-1	other metabolic processes	other cell component	other molecular function	0.434051	0.957832	0.231589	0.377346	0.424035	0.627333	0.743601	0.830889	0.945092	0.596674	0.729019	1.00704	1.03984	0.765533	1.19999	1.01756	0.903083	1.03455	0.24284	0.445685	0.30383	0.381954	0.720959	0.462534
O45622	Tr-type G domain-containing protein OS=Caenorhabditis elegans OX=6239 GN=erfa-3 PE=1 SV=2	erfa-3	cell organization and biogenesis;protein metabolism;other metabolic processes	cytosol;other cell component	nucleic acid binding activity;other molecular function	-0.0407384	-0.238715	0.0977998	-0.555422	0.251714	0.00997807	0.844178	0.499243	1.33715	2.11857	1.62662	1.46564	0.386744	-0.244814	-0.120934	-0.320588	-0.0751601	-0.338995	-0.192541	-0.00770143	-0.607796	-0.185812	0.0307853	-0.130956
Q19286	Intermediate filament protein ifb-2 OS=Caenorhabditis elegans OX=6239 GN=ifb-2 PE=1 SV=1	ifb-2		cytoskeleton;other cell component		-0.401261	-0.160708	0.796398	-0.0462658	0.577377	-0.207937	-0.393071	-0.287983	0.400951	0.718404	0.125865	0.771722	-3.40559	-2.22263	-1.81298	-2.96876	-0.103863	-1.8321	-0.0660721	-3.31213	-1.38495	0.270965	-0.41445	-1.31998
P53589	Succinate--CoA ligase [GDP-forming] subunit beta, mitochondrial OS=Caenorhabditis elegans OX=6239 GN=sucg-1 PE=3 SV=1	sucg-1	other metabolic processes	mitochondrion;other cell component	other molecular function	1.37864	1.58232	0.582865	0.700684	0.819444	0.924788	0.531804	0.897728	0.424288	0.453859	0.488347	0.860944	1.33257	1.38689	1.31131	1.29282	0.906215	1.09917	1.12781	1.21488	0.893538	0.556516	0.282626	1.18704
O76371	26S protease regulatory subunit 6A OS=Caenorhabditis elegans OX=6239 GN=rpt-5 PE=1 SV=1	rpt-5	protein metabolism;other metabolic processes;other biological processes	nucleus;other cell component	other molecular function	1.97254	1.51695	1.04164	1.34383	1.94412	1.71291	0.684207	1.38412	1.656	1.82909	1.64082	1.57015	0.600742	0.785062	1.21955	1.65258	1.17476	0.823772	1.2344	1.54821	1.20655	1.62834	1.65598	1.73382
P90860	Uncharacterized protein OS=Caenorhabditis elegans OX=6239 GN=CELE_F36A2.7 PE=1 SV=1	F36A2.7		other membranes		3.88782	3.75074	3.52907	3.93394	3.72984	3.95404	3.42262	3.62431	3.50099	3.58041	3.59724	3.50555	3.40285	3.4817	3.31515	3.88887	3.45548	3.72039	3.5163	3.40353	3.54894	3.63104	3.09899	3.84907
G5EBW5	FErroChelatase-Like OS=Caenorhabditis elegans OX=6239 GN=fecl-1 PE=1 SV=1	fecl-1	other metabolic processes	mitochondrion	other molecular function	0.514792	-2.76072	-0.137885	1.26287	-1.72266	0.58926	-0.715047	0.840279	0.532395	-0.74641	0.431429	0.652028	0.189069	0.844604	-0.447695	0.0735485	-0.0821512	0.834189	0.817465	0.836645	-1.06442	-0.486112	0.280186	0.129623
Q9N538	DeHydrogenases, Short chain OS=Caenorhabditis elegans OX=6239 GN=dhs-9 PE=1 SV=1	dhs-9			other molecular function	0.461255	0.743759	0.596174	0.701657	0.559885	0.499445	1.30189	1.20074	0.808253	0.807385	0.764458	0.667263	1.23551	1.17185	1.1375	1.23274	0.916739	0.889583	1.15797	1.32285	1.38207	1.11849	1.36017	1.24673
G5EFG4	ABC transporter, class F OS=Caenorhabditis elegans OX=6239 GN=abcf-2 PE=1 SV=1	abcf-2			other molecular function	1.21542	0.755948	0.126951	1.06131	1.37601	1.16436	0.604143	0.836382	1.12921	1.57359	1.23133	1.11238	0.651142	0.430349	0.680672	1.05107	0.775874	0.779748	0.239803	-0.0220702	0.340167	0.693516	1.16157	0.858686
D5MCQ5	SUPpressor OS=Caenorhabditis elegans OX=6239 GN=sup-26 PE=1 SV=1	sup-26	other biological processes	cytosol;nucleus;other cell component	nucleic acid binding activity	-1.16988	-1.02783	-0.978249	-0.557498	-0.60793	-0.845824	0.799631	0.62058	0.551752	0.276188	-0.0143546	0.266532	0.355895	0.804483	0.713178	0.436914	0.0719017	0.722032	1.51104	1.59166	1.92245	1.05469	1.5416	1.48723
Q18212	Spliceosome RNA helicase DDX39B homolog OS=Caenorhabditis elegans OX=6239 GN=hel-1 PE=2 SV=1	hel-1	RNA metabolism OR transcription;other metabolic processes;transport;other biological processes	nucleus;other cell component	nucleic acid binding activity;other molecular function	1.27031	1.44445	0.953596	0.781887	1.14602	1.29867	1.26778	1.41331	1.1604	1.51871	1.42917	1.45828	1.74644	1.3965	1.66616	1.39885	1.41723	1.53846	1.76655	2.15278	1.8448	1.88367	2.04509	1.84506
Q9GRZ0	EB1 C-terminal domain-containing protein OS=Caenorhabditis elegans OX=6239 GN=ebp-3 PE=4 SV=1	ebp-3	cell cycle OR cell proliferation;cell organization and biogenesis;other biological processes	cytoskeleton	cytoskeletal activity	-0.471438	-0.378821	0.102016	0.0550253	-0.274057	0.45634	1.14507	1.29588	0.906941	0.641349	0.716621	0.610825	0.784276	1.05205	1.08501	0.942692	0.534839	1.123	0.833902	0.981724	1.2012	0.672934	1.19319	1.09465
Q9TZ33	Peptidase_M16 domain-containing protein OS=Caenorhabditis elegans OX=6239 GN=ucr-2.3 PE=1 SV=1	ucr-2.3			other molecular function	1.77551	1.67841	1.43437	1.66555	1.61047	1.82365	0.611263	0.413646	1.16205	1.48636	1.46596	1.3603	0.0064052	0.653388	0.131328	0.649045	1.1161	0.775559	1.54002	0.710629	0.619678	1.26704	1.25829	1.31027
Q9XW16	Profilin-1 OS=Caenorhabditis elegans OX=6239 GN=pfn-1 PE=2 SV=1	pfn-1	cell organization and biogenesis	cytoskeleton;other cell component	cytoskeletal activity	1.39477	1.71588	1.25246	1.48696	1.63946	1.58425	1.12189	1.4481	1.69007	1.47078	1.4466	1.60671	1.25265	0.833032	1.37475	1.33401	0.996454	1.21815	1.65048	1.59874	1.76964	1.80906	1.62628	1.85978
Q966S4	Junctophilin OS=Caenorhabditis elegans OX=6239 GN=jp PE=2 SV=1	jp		other membranes;cytosol;ER/Golgi		-0.814428	-1.23387	0.0827006	-0.133427	-0.468707	-0.63977	0.227548	0.609814	-0.900624	-0.212518	-1.01767	-0.630021	-0.293055	0.0885526	-0.902784	-0.613447	-0.663569	-0.253141	0.325699	0.54344	0.349091	-0.0354445	-0.107653	0.182098
Q9XVM0	LETM1 (Leucine zipper, EF-hand, TransMembrane mitochondrial protein) homolog OS=Caenorhabditis elegans OX=6239 GN=letm-1 PE=1 SV=1	letm-1	other biological processes	other membranes;mitochondrion	translation activity;other molecular function	0.149539	0.4367	-0.33231	-0.279052	0.297296	-0.347692	-0.373894	0.00693549	-0.0231667	-0.343298	-0.237816	-0.282617	0.216493	0.271272	0.52532	0.0961282	-0.22718	0.117146	0.126856	0.413566	-0.0648787	-0.288718	-0.325266	-0.0374799
O01868	60S ribosomal protein L24 OS=Caenorhabditis elegans OX=6239 GN=rpl-24.1 PE=3 SV=1	rpl-24.1	protein metabolism;other metabolic processes	cytosol;translational apparatus	nucleic acid binding activity;other molecular function	5.53191	5.23487	5.38144	5.40374	5.75647	5.18511	5.51792	5.86104	5.73997	5.28716	5.97107	5.86223	5.72002	5.79387	5.45703	5.8213	5.72974	6.08693	5.41504	5.56726	5.9068	5.36177	5.19331	4.88786
Q65ZJ7	Thioredoxin domain-containing protein OS=Caenorhabditis elegans OX=6239 GN=C32D5.8 PE=1 SV=1	C32D5.8				2.41118	2.92413	2.78373	2.82786	3.11037	2.50913	3.30492	3.63192	2.69551	2.20983	2.73777	2.46208	3.63762	3.63921	3.29182	3.48169	2.11485	3.49685	3.20706	3.47084	3.62268	2.59309	2.31474	2.90619
Q9U2C7	Oxysterol-binding protein OS=Caenorhabditis elegans OX=6239 GN=obr-1 PE=1 SV=2	obr-1	transport	plasma membrane;other membranes;cytosol;ER/Golgi;other cell component	transporter activity;other molecular function	-0.531781	-0.378723	-0.345085	-0.199944	0.00560223	-0.325616	0.188691	-0.0789924	-0.0302806	-0.490738	-0.480808	-0.131143	0.0631779	0.243754	-0.0301201	-0.111672	-0.377305	0.080625	0.11317	0.0573336	0.373579	-0.443337	-0.0501548	-0.118508
P30625	cAMP-dependent protein kinase regulatory subunit OS=Caenorhabditis elegans OX=6239 GN=kin-2 PE=1 SV=3	kin-2	other biological processes	other membranes;cytosol;other cell component	enzyme regulator activity;other molecular function	1.47877	1.54248	1.49162	0.632853	1.77773	1.60048	1.1628	1.38049	1.9573	2.10735	1.80778	2.0724	1.55126	1.38703	1.42166	0.400815	1.12788	1.45907	1.86495	2.09456	2.03795	2.31401	2.10697	2.17072
Q22021	Putative ATP synthase subunit f, mitochondrial OS=Caenorhabditis elegans OX=6239 GN=R53.4 PE=3 SV=1	R53.4	other metabolic processes	other membranes;mitochondrion		3.20935	3.27579	3.06196	3.93413	3.16809	4.07115	3.79751	3.35461	3.75523	3.78199	3.81446	3.78074	3.27413	3.32202	3.01407	3.78828	3.49294	3.76421	3.4824	3.29895	3.65776	3.63035	3.7549	4.09451
Q94261	COP9/Signalosome and eIF3 complex-shared subunit 1 OS=Caenorhabditis elegans OX=6239 GN=cif-1 PE=1 SV=1	cif-1	cell cycle OR cell proliferation;cell organization and biogenesis;protein metabolism;other metabolic processes;other biological processes	translational apparatus;nucleus;other cell component	nucleic acid binding activity	1.27914	1.55871	1.05073	0.852934	1.27193	1.56999	1.10757	0.529516	1.28639	1.7688	1.32661	1.59853	1.69255	1.10521	0.726895	1.13545	1.6427	1.34665	0.0862881	-0.115063	0.705968	0.566025	1.41113	0.785297
G5EGA5	Delta(12) fatty acid desaturase fat-2 OS=Caenorhabditis elegans OX=6239 GN=fat-2 PE=2 SV=1	fat-2	other metabolic processes;stress response;developmental processes;other biological processes	other membranes	other molecular function	1.59574	1.51383	1.33187	1.78952	1.27634	1.70785	1.57482	1.83111	1.60072	1.68102	1.68524	1.26652	1.3897	1.3572	1.28202	1.74727	1.19632	1.37274	-1.73509	-1.44682	-2.08682	-2.13712	-3.3045	-1.66038
Q18310	Uncharacterized protein OS=Caenorhabditis elegans OX=6239 GN=C29F5.1 PE=1 SV=1	C29F5.1				0.442726	0.26733	0.160695	0.630777	0.240638	0.645253	0.709806	0.414119	0.823672	0.92883	0.538356	0.49509	0.381611	0.314883	0.844473	0.953046	0.647263	0.869431	-0.369103	0.558798	0.758121	0.313936	0.546467	1.05784
Q3LTR7	Argonaute-like (Fragment) OS=Caenorhabditis elegans OX=6239 GN=alg-1 PE=2 SV=1	alg-1	other biological processes		nucleic acid binding activity	-1.08109	-0.773506	-0.213009	-1.27329	-1.16054	-1.42868	-0.154051	-0.227795	0.062474	0.139769	0.217376	0.305447	0.0856302	0.302421	-0.0276102	-0.0699156	-0.645664	0.195711	0.464976	0.109951	0.543363	-0.494656	-0.857303	-0.0534987
Q10578	DNA-directed RNA polymerase II subunit RPB2 OS=Caenorhabditis elegans OX=6239 GN=rpb-2 PE=2 SV=2	rpb-2	RNA metabolism OR transcription;other metabolic processes	nucleus	nucleic acid binding activity;other molecular function	-0.125291	-1.45642	-1.61631	-0.536415	-0.644851	-0.984032	-1.10609	-0.525373	0.180644	0.17811	0.0864085	0.140571	-1.78418	-0.42881	-0.909395	-0.364797	-1.29165	-0.742788	-0.221687	-0.563254	0.335682	0.701521	-0.079076	0.331409
Q65XX9	MeValonate Kinase OS=Caenorhabditis elegans OX=6239 GN=mvk-1 PE=1 SV=1	mvk-1_Q65XX9	other metabolic processes	cytosol	kinase activity;other molecular function	-1.75548	-1.37221	-1.93919	-2.44777	-5.82954	-5.69689	-5.63093	-1.7553	-1.61571	-1.77801	-1.9122	-1.96003	-5.4869	-1.32113	-1.55057	-1.15209	-1.7924	-1.48259	-5.42461	-5.30952	-1.92947	-5.44343	-2.3341	-1.87935
Q19554	ABC transporter, class F OS=Caenorhabditis elegans OX=6239 GN=abcf-1 PE=1 SV=1	abcf-1			other molecular function	0.327957	0.384901	0.367921	0.383819	0.511792	0.521348	0.125108	0.343622	0.342635	0.619183	0.376441	0.258504	0.160971	0.381462	0.239038	0.63588	-0.483699	-0.20397	0.168476	0.460557	0.381399	0.239623	0.364858	0.323988
Q9GRY9	KH domain-containing protein OS=Caenorhabditis elegans OX=6239 GN=nova-1 PE=1 SV=1	nova-1	RNA metabolism OR transcription;other metabolic processes;other biological processes	nucleus;other cell component	nucleic acid binding activity	0.799775	0.0912928	0.529467	0.659749	0.40552	0.671087	0.491387	0.787065	0.977231	0.815416	0.734214	0.854556	0.982481	1.17505	1.27979	0.778625	1.02553	0.810677	1.52415	1.37354	1.65804	1.13664	1.53799	1.26798
Q9U3L5	Uncharacterized protein OS=Caenorhabditis elegans OX=6239 GN=C47B2.2 PE=1 SV=1	C47B2.2	other metabolic processes		other molecular function	0.16702	0.410629	0.841059	0.706274	0.627168	0.48069	1.05847	0.725136	0.400242	-0.184729	0.36346	-0.227641	0.731938	0.907943	0.834931	0.490004	0.573822	0.37565	0.186859	0.400726	0.401369	-0.171221	0.275998	0.246645
Q9XU15	Phosphotransferase OS=Caenorhabditis elegans OX=6239 GN=hxk-2 PE=1 SV=1	hxk-2	other metabolic processes;other biological processes	cytosol;mitochondrion	kinase activity;other molecular function	-0.577462	-0.868241	-2.83105	-0.94167	-0.979722	-0.421833	-1.39939	-1.39473	-0.939051	-0.75928	-0.801983	-0.792864	-1.16308	-1.57501	-1.31142	-1.03907	-0.649021	-1.10623	-0.648119	-0.58472	-0.89222	-0.0199072	-0.328961	-0.497044
Q09464	Uncharacterized protein C16C10.8 OS=Caenorhabditis elegans OX=6239 GN=C16C10.8 PE=4 SV=1	C16C10.8	RNA metabolism OR transcription;other metabolic processes;other biological processes	nucleus	nucleic acid binding activity;other molecular function	-0.25556	0.0446077	0.292679	0.0502442	0.043858	-0.11868	0.31512	0.266797	-0.0300746	-0.54167	-0.285834	-0.147773	0.739122	1.29202	0.744114	0.662612	0.00609259	0.841748	-0.143793	-0.0760762	0.318956	-0.988653	-0.787621	-0.590419
Q22253	26S proteasome non-ATPase regulatory subunit 13 OS=Caenorhabditis elegans OX=6239 GN=rpn-9 PE=1 SV=1	rpn-9	protein metabolism;other metabolic processes	cytosol;nucleus;other cell component	other molecular function	1.12744	1.46518	1.05239	1.18489	1.13322	1.14848	1.16581	1.15713	1.08747	0.785876	0.964955	0.818639	1.36064	1.12053	1.09058	1.24218	1.23241	1.17486	0.707841	0.992759	0.674445	0.814374	0.887688	0.561305
Q09533	60S ribosomal protein L10 OS=Caenorhabditis elegans OX=6239 GN=rpl-10 PE=3 SV=1	rpl-10	cell organization and biogenesis;protein metabolism;other metabolic processes	cytosol;translational apparatus	other molecular function	5.05342	5.07776	5.25466	5.50928	5.50497	5.47433	5.17516	5.36239	5.30857	5.55292	5.40756	5.48059	4.66097	4.96372	4.4933	4.935	4.45279	4.95887	4.77865	4.56978	4.55253	4.77509	4.28113	4.69556
Q21986	N-terminal acetyltransferase B complex subunit NAA25 homolog OS=Caenorhabditis elegans OX=6239 GN=cra-1 PE=1 SV=3	cra-1	cell cycle OR cell proliferation;protein metabolism;DNA metabolism;other metabolic processes;stress response;other biological processes	nucleus;other cell component		0.467493	0.0764487	0.126202	0.028629	0.458308	0.277901	0.488187	0.0896174	0.298125	0.346351	0.448269	0.232922	0.351529	0.234207	0.250179	0.538362	0.0184652	0.322034	-0.443384	-0.0812604	-0.535338	-0.510162	-0.228613	0.0839477
Q27257	Protein dif-1 OS=Caenorhabditis elegans OX=6239 GN=dif-1 PE=2 SV=1	dif-1	transport	other membranes;mitochondrion	transporter activity	0.719426	0.635904	0.208249	1.2326	0.771444	1.32405	1.11946	0.811794	1.15099	1.32497	0.82833	1.2244	0.491379	-0.0568218	-0.254562	0.562082	-0.357784	0.0855795	1.04368	0.597994	0.214876	1.17424	0.741476	1.06775
Q9XWI6	Eukaryotic translation initiation factor 3 subunit B OS=Caenorhabditis elegans OX=6239 GN=eif-3.B PE=3 SV=2	eif-3.B	cell organization and biogenesis;protein metabolism;other metabolic processes;other biological processes	translational apparatus;other cell component	nucleic acid binding activity;other molecular function	-0.0170827	0.0885321	-0.287109	-0.239489	0.215388	-0.00885838	-0.186106	-0.00148277	0.186563	0.201493	0.0650348	0.250661	0.173861	0.0470955	0.189739	0.0991683	-0.271272	0.252833	-0.0579844	-0.362385	-0.305244	-0.361085	-0.428782	-0.350252
G5EBV6	Guanyl-specific ribonuclease pgl-3 OS=Caenorhabditis elegans OX=6239 GN=pgl-3 PE=1 SV=1	pgl-3	RNA metabolism OR transcription;other metabolic processes	other cell component	nucleic acid binding activity;other molecular function	0.882801	0.908779	0.54414	0.616052	1.25246	0.730243	0.194478	0.202537	0.46865	0.0109986	0.199477	0.269766	-0.303263	-0.0416156	0.0709212	-0.050132	-0.258537	-0.236318	-1.00556	-1.04667	-1.01714	-0.303195	-1.66276	-0.771626
Q9N4K0	MICOS complex subunit Mic10 OS=Caenorhabditis elegans OX=6239 GN=F54A3.5 PE=3 SV=2	F54A3.5		other membranes;mitochondrion		1.93532	1.57854	1.12943	1.88842	1.58776	1.62651	0.881043	0.915888	1.00405	1.49992	1.47341	1.53154	0.733396	0.784494	0.52073	1.14875	1.3503	1.022	1.57689	0.470874	1.25702	1.22931	0.516503	1.26575
O17622	UMP-CMP kinase 1 OS=Caenorhabditis elegans OX=6239 GN=C29F7.3 PE=1 SV=1	C29F7.3	other metabolic processes	nucleus;other cell component	kinase activity;other molecular function	0.823224	0.0573165	0.497277	0.691621	0.718949	0.894051	0.379218	0.115217	0.946074	0.771664	0.532894	0.691951	0.44486	0.16697	0.674361	0.170576	0.460424	0.529928	0.855752	0.738123	0.0495163	0.768532	0.799357	0.691766
Q9XTB5	LEM protein 2 OS=Caenorhabditis elegans OX=6239 GN=lem-2 PE=1 SV=1	lem-2	cell cycle OR cell proliferation;cell organization and biogenesis;other biological processes	other membranes;nucleus;other cell component	nucleic acid binding activity;other molecular function	0.0333977	-0.381277	-0.591642	-0.414514	-0.355243	-0.303947	-0.188568	-2.08571	0.575283	-0.259515	0.52096	0.700349	0.123342	-0.294359	-0.811895	-0.770436	-0.986069	-0.942305	0.800694	0.301803	0.872643	0.61973	0.27613	1.07137
Q95PZ1	KASH (Klarsicht/ANC-1/Syne Homology) Domain Protein OS=Caenorhabditis elegans OX=6239 GN=kdp-1 PE=1 SV=1	kdp-1		other membranes;nucleus;other cell component		2.94208	3.23394	2.57757	2.80428	2.35536	2.98953	1.97191	2.4265	2.16672	2.27393	2.53892	2.33099	2.299	2.36932	2.02808	2.37645	2.38464	2.21734	2.76072	2.32008	2.07524	2.87511	1.79927	2.41576
P52717	Serine carboxypeptidase ctsa-1.1 OS=Caenorhabditis elegans OX=6239 GN=ctsa-1.1 PE=1 SV=1	ctsa-1.1			other molecular function	2.3103	2.19158	2.18775	1.8927	2.64525	2.13603	1.19095	1.50894	2.27508	3.18265	2.43242	2.35734	2.22109	1.99746	1.92406	2.60168	2.32744	2.25384	1.54734	1.74349	2.36525	1.65381	2.21333	2.15955
P34703	Suppressor of Ty 6 homolog OS=Caenorhabditis elegans OX=6239 GN=emb-5 PE=1 SV=1	emb-5	cell organization and biogenesis;RNA metabolism OR transcription;other metabolic processes;other biological processes	nucleus;other cell component	nucleic acid binding activity;other molecular function	-1.05025	-1.17543	-1.54908	-0.649861	-0.719081	-0.949135	-1.4127	-1.67122	-0.716483	-0.518163	-0.788557	-0.53825	-1.92679	-2.55565	-1.83544	-1.64879	-1.39323	-1.82962	-0.931496	-0.947748	-1.00409	-0.810014	-0.639483	-0.570835
Q17361	Ubiquitin carboxyl-terminal hydrolase 14 OS=Caenorhabditis elegans OX=6239 GN=usp-14 PE=2 SV=2	usp-14	protein metabolism;other metabolic processes;other biological processes	other cell component	other molecular function	-0.249769	-0.444475	-0.505922	-0.603107	-0.147348	-0.56807	-0.744015	-0.715392	-0.25944	-0.142742	-0.388864	-0.256542	-0.00290162	-0.364635	-0.118317	-0.212837	0.0460073	-0.200683	-0.276206	-0.322093	-0.28927	-0.57811	-0.0413316	-0.268663
P91913	60S acidic ribosomal protein P1 OS=Caenorhabditis elegans OX=6239 GN=rla-1 PE=3 SV=2	rla-1	protein metabolism;other metabolic processes;other biological processes	cytosol;translational apparatus	enzyme regulator activity;other molecular function	3.48097	3.55504	3.82831	3.69616	4.08703	3.38217	3.53834	4.10642	3.98752	3.57762	3.67285	3.83608	3.91236	3.70346	3.67188	3.63187	3.56838	3.86586	2.7177	2.61958	2.70101	2.33819	2.30355	2.58748
Q19211	WD_REPEATS_REGION domain-containing protein OS=Caenorhabditis elegans OX=6239 GN=snrp-40.1 PE=1 SV=2	snrp-40.1		nucleus		-0.398	0.884797	0.992414	0.195693	-0.0626087	-0.15366	1.0154	0.394464	0.536577	-0.769425	-0.0447449	0.305357	0.748801	1.30013	1.05641	0.495761	0.592328	0.728997	1.31259	0.762431	1.37176	0.786032	1.04354	0.784972
Q9XVI9	Myosin-2 essential light chain OS=Caenorhabditis elegans OX=6239 GN=mlc-5 PE=1 SV=1	mlc-5	cell cycle OR cell proliferation	cytoskeleton;other cell component	other molecular function	1.67282	2.59232	3.01601	2.41594	2.40665	2.63669	1.84208	1.07932	2.2286	1.21947	1.66348	2.86167	-0.708098	0.285851	-0.964929	-3.86456	1.28445	0.17128	0.219097	-1.87925	0.548167	1.29235	0.76597	-1.22372
P25807	Gut-specific cysteine proteinase OS=Caenorhabditis elegans OX=6239 GN=cpr-1 PE=1 SV=2	cpr-1	protein metabolism;other metabolic processes	non-structural extracellular;other cytoplasmic organelle	other molecular function	1.92535	1.83178	1.4325	2.04161	2.22873	1.66358	1.59128	1.90268	1.98404	1.95305	1.72293	1.73203	1.78484	1.6001	1.68502	2.08895	1.53226	1.94071	1.79843	1.88213	2.4265	1.86328	1.72683	2.09372
G5EE11	GCV_T domain-containing protein OS=Caenorhabditis elegans OX=6239 GN=CELE_F39H2.3 PE=1 SV=1	F39H2.3	cell organization and biogenesis;other metabolic processes	mitochondrion		0.0772948	0.323175	0.787384	0.355125	0.127242	-0.167129	0.817474	0.900753	-0.21274	0.194569	-0.64377	-0.0446997	0.91683	1.09215	0.977397	1.08125	0.491174	0.718328	0.438899	0.832255	0.685149	-0.591525	0.344621	0.187975
O61708	Prion-like-(Q/N-rich)-domain-bearing protein OS=Caenorhabditis elegans OX=6239 GN=pqn-59 PE=1 SV=2	pqn-59		nucleus;other cell component		0.686984	1.30393	1.46678	0.909108	0.94126	0.517148	0.82416	0.711509	0.915049	1.03955	0.863875	1.08415	0.590533	0.83685	0.464144	-0.238556	0.756756	0.294098	0.423056	-0.311001	0.774175	0.789011	0.54577	0.0489583
Q19775	Protein phosphatase ppm-1.A OS=Caenorhabditis elegans OX=6239 GN=ppm-1.A PE=1 SV=1	ppm-1.A	other biological processes	cytosol;nucleus;other cell component	other molecular function	-1.37257	-0.63923	-2.00008	-1.29343	-0.633591	0.0505921	0.052867	-0.240203	-0.180633	-0.549734	-0.41011	-0.172257	-0.576483	-1.20573	-1.45915	-0.862616	-1.86902	-0.602164	-1.05356	-1.19533	-0.312886	-0.835841	-0.930368	-1.09478
U4PLQ8	EGR (Early Growth factor Response factor) Homolog OS=Caenorhabditis elegans OX=6239 GN=egrh-3 PE=1 SV=1	egrh-3				-1.65432	-1.59655	-1.03058	-0.946187	-1.11277	-1.23636	-0.374871	0.0931492	-0.578795	-0.986897	-0.549047	-0.647006	-1.02954	-0.512852	-0.806165	-0.879314	-1.1455	-0.750096	0.397885	0.385123	0.874369	-0.168849	-0.0606486	0.326663
Q95YD8	Isocitrate dehydrogenase [NAD] subunit, mitochondrial OS=Caenorhabditis elegans OX=6239 GN=idhg-2 PE=1 SV=1	idhg-2	other metabolic processes	mitochondrion	other molecular function	0.804044	1.0628	0.393446	0.953883	1.22791	0.400194	0.946982	0.213063	0.858144	0.280297	1.01101	0.300718	0.57897	0.30736	0.938793	1.2547	0.586487	0.948744	0.994513	1.02495	1.01437	0.664385	0.752643	1.09976
Q95XN1	Hydroxymethylglutaryl-CoA lyase OS=Caenorhabditis elegans OX=6239 GN=CELE_Y71G12B.10 PE=1 SV=1	Y71G12B.10	other metabolic processes		other molecular function	1.15733	1.01266	0.567162	0.112692	0.894054	0.560111	-0.528619	-1.30604	0.0541251	0.289584	0.265365	0.450965	0.750712	0.0639196	0.583808	0.454082	0.29335	0.654373	1.01551	1.20496	1.37736	1.11444	1.14711	0.736548
Q9N5Y2	Probable very-long-chain enoyl-CoA reductase art-1 OS=Caenorhabditis elegans OX=6239 GN=art-1 PE=3 SV=1	art-1	other metabolic processes	other membranes;ER/Golgi	other molecular function	2.09875	2.12397	2.23752	2.61314	1.97707	2.55569	2.27407	2.30565	2.55507	2.8277	2.62049	2.37702	1.39565	1.68202	1.27948	1.83714	1.90339	1.8453	1.7473	1.34017	1.23398	2.04188	2.11878	2.12188
Q21408	SPeCtrin OS=Caenorhabditis elegans OX=6239 GN=spc-1 PE=1 SV=2	spc-1	cell organization and biogenesis;developmental processes;other biological processes	plasma membrane;other membranes;cytoskeleton;other cell component	cytoskeletal activity;other molecular function	0.198872	-1.63778	-2.09209	-3.08763	-2.40022	-2.06732	-2.82629	-1.69855	-2.09902	-0.247109	-1.01037	-0.502673	-2.95951	-3.13787	-2.81765	-3.37814	1.13776	-2.58955	-0.974142	-1.22121	0.839428	0.576813	0.838212	-1.23952
Q9NA78	Thioredoxin domain-containing protein OS=Caenorhabditis elegans OX=6239 GN=txdc-12.1 PE=1 SV=1	txdc-12.1	other biological processes	ER/Golgi	other molecular function	1.34671	1.75748	1.59866	1.52813	1.44976	1.49975	2.52203	2.22502	2.0116	1.88503	1.73569	1.68557	2.57341	2.55339	2.96125	2.9322	2.67228	2.91753	0.541062	0.542736	0.889873	0.472416	0.864889	0.498332
Q11073	Uncharacterized protein B0416.5 OS=Caenorhabditis elegans OX=6239 GN=B0416.5 PE=4 SV=1	B0416.5	transport	other membranes	transporter activity	-0.0675818	0.306478	-0.193686	0.115478	-0.0278723	0.264838	-0.276421	0.114654	0.191163	0.194288	0.333799	0.191691	-0.439816	-0.293793	-1.31905	0.148038	-0.327173	-0.141441	0.655016	0.0718157	0.596638	0.690115	0.194051	0.48375
K8ESM2	Carboxypeptidase OS=Caenorhabditis elegans OX=6239 GN=CELE_Y16B4A.2 PE=1 SV=1	Y16B4A.2			other molecular function	-1.01544	-0.643679	-0.456567	0.479133	-1.77123	-0.83642	-2.53973	-2.61172	-2.76408	-2.73552	-1.69648	-1.16107	-1.18676	-2.41756	-1.25587	-0.170744	-2.84016	-2.35309	-0.525657	0.432565	-0.466249	-0.559115	-1.12028	-0.184234
O44897	ABC transmembrane type-1 domain-containing protein OS=Caenorhabditis elegans OX=6239 GN=haf-9 PE=1 SV=2	haf-9	transport;other biological processes	other membranes;other cytoplasmic organelle	transporter activity;other molecular function	1.67447	1.7063	0.738677	1.46069	0.852405	1.8775	1.30063	1.14476	2.11001	1.53165	1.79033	1.43515	1.20681	1.00076	0.675126	1.46015	1.24101	1.88772	0.962755	2.01344	1.50529	1.18172	1.13195	1.84789
Q21083	Mitochondrial Ribosomal Protein, Large OS=Caenorhabditis elegans OX=6239 GN=mrpl-10 PE=1 SV=1	mrpl-10	protein metabolism;other metabolic processes	mitochondrion;translational apparatus	other molecular function	1.39865	1.84388	2.91106	1.67554	1.57544	1.10339	2.04652	1.79147	1.58942	2.25882	1.68474	1.21198	1.59221	2.9132	1.99399	1.712	2.41346	1.6917	1.47316	2.17796	1.67902	2.11999	1.50155	1.26265
Q9N5E4	Cytochrome b-c1 complex subunit 7 OS=Caenorhabditis elegans OX=6239 GN=CELE_T02H6.11 PE=1 SV=1	T02H6.11	other metabolic processes	other membranes;mitochondrion		2.48027	2.56738	2.48338	2.47978	2.48066	2.48885	2.23615	1.76817	1.91135	2.10758	1.94546	2.73345	1.93041	2.15332	1.89101	2.0937	2.59638	2.25513	2.70924	2.12627	2.20056	2.52705	2.38378	2.22583
Q09510	Myosin regulatory light chain OS=Caenorhabditis elegans OX=6239 GN=mlc-4 PE=1 SV=1	mlc-4	cell cycle OR cell proliferation;developmental processes;other biological processes	cytoskeleton;other cell component	other molecular function	1.99712	2.63446	3.08193	2.14584	2.67263	2.52468	1.69534	-0.687737	2.18576	1.34112	1.38953	2.37677	0.0638508	-0.580259	0.102744	-0.716578	1.21545	0.278754	1.24152	-5.30793	0.991604	1.34669	0.850986	0.773884
Q21436	Nuclear Pore complex Protein OS=Caenorhabditis elegans OX=6239 GN=npp-3 PE=1 SV=1	npp-3	cell cycle OR cell proliferation;cell organization and biogenesis;transport;developmental processes;other biological processes	nucleus	other molecular function	-0.530843	-2.18437	-2.12637	-1.28724	-0.764585	-0.916346	-1.16617	-0.434258	-1.06623	-0.3704	-0.64643	-0.869901	-0.936473	-1.42292	-1.19652	-0.433063	-0.998544	-0.846275	-0.504784	-0.572399	-0.761546	-0.401292	-0.600421	0.128051
Q94010	Uncharacterized protein OS=Caenorhabditis elegans OX=6239 GN=CELE_T08G11.1 PE=1 SV=1	T08G11.1	transport;other biological processes	other membranes		0.596773	-0.161152	-1.03954	-0.452946	-0.0835723	-0.297087	-0.757159	-1.65985	0.207972	0.431714	-9.66298e-05	0.0700602	-0.817803	-0.702235	-0.499829	-1.05091	-0.318342	-0.929447	-0.227821	-0.338813	-0.43136	-0.281505	-0.83288	0.254544
Q19905	UDP-glucose 6-dehydrogenase OS=Caenorhabditis elegans OX=6239 GN=sqv-4 PE=1 SV=1	sqv-4	other metabolic processes;developmental processes;other biological processes	cytosol;nucleus;other cell component	other molecular function	1.23606	0.906359	0.567487	0.82542	1.1622	0.783602	0.61132	0.631416	0.74552	0.74401	0.489099	0.633664	0.550786	0.536496	0.790825	0.924161	0.591593	0.779626	-0.00966404	0.265671	0.135857	-0.069876	0.14919	0.438242
C9IY22	Uncharacterized protein OS=Caenorhabditis elegans OX=6239 GN=CELE_ZK1058.9 PE=1 SV=1	ZK1058.9				1.50919	1.79659	2.24387	1.34121	1.52999	1.58945	0.0644516	0.0707731	0.550698	0.618275	1.08524	1.57189	-0.307153	-0.0315429	-0.957907	-0.298056	1.65972	-0.125817	1.26545	-0.517275	-0.438191	1.48721	0.0495846	-0.234079
Q95Y83	Probable 39S ribosomal protein L19, mitochondrial OS=Caenorhabditis elegans OX=6239 GN=mrpl-19 PE=3 SV=1	mrpl-19	protein metabolism;other metabolic processes	mitochondrion;translational apparatus	other molecular function	1.13045	1.36914	1.47018	1.567	1.85503	1.22604	1.25288	1.54887	0.977328	1.27434	1.1188	0.880298	0.457337	1.33156	1.04846	1.1859	1.77669	0.895169	1.87333	1.52532	1.82751	0.776996	1.27169	1.07336
O76836	VWFA domain-containing protein OS=Caenorhabditis elegans OX=6239 GN=CELE_T19D12.4 PE=1 SV=1	T19D12.4	stress response	other membranes		-0.677483	0.332595	0.157825	0.297572	-0.288288	0.530906	0.610621	1.18878	-0.572122	0.252425	0.246948	0.22818	0.377706	0.55187	0.184059	0.653811	-0.977498	0.588548	1.28346	1.75331	1.27362	1.3922	0.797222	1.46718
A0A4V0ING4	Fatty Acid CoA Synthetase family OS=Caenorhabditis elegans OX=6239 GN=acs-17 PE=1 SV=1	acs-17	other metabolic processes;developmental processes	plasma membrane;other membranes;ER/Golgi;other cell component	other molecular function	-0.507713	-0.189373	-0.941713	-0.615958	-0.491582	-0.250685	-0.639009	-0.277004	-0.63945	0.539663	-0.497286	-0.525748	0.268868	0.00459598	-0.422376	-0.183404	-0.664646	-0.0631863	0.448946	1.32884	0.436716	0.565071	0.398422	0.598273
Q965N8	NUC173 domain-containing protein OS=Caenorhabditis elegans OX=6239 GN=CELE_Y46E12BL.2 PE=1 SV=1	Y46E12BL.2		other membranes;nucleus		-0.906289	-0.844839	-1.1835	-0.847971	-0.760022	-0.789272	-1.01798	-2.18625	-0.912832	-0.44715	-0.640604	-0.551097	-0.76662	-1.65636	-1.33154	-0.692813	-1.00759	-0.578698	-0.972893	-0.8977	-0.979431	-0.962584	-0.744699	-0.784127
Q9XV52	Elongation factor G, mitochondrial OS=Caenorhabditis elegans OX=6239 GN=gfm-1 PE=3 SV=1	gfm-1	protein metabolism;other metabolic processes	mitochondrion	nucleic acid binding activity;other molecular function	0.269216	0.582972	0.51528	0.314474	0.363869	0.382032	0.715085	0.487867	0.750668	-0.425869	0.60294	0.357894	1.01029	0.862818	1.00452	1.27107	0.719672	1.18798	0.42067	0.50232	0.428517	0.149098	0.411964	0.353803
P90992	Mitochondrial 2-oxoglutarate/malate carrier protein OS=Caenorhabditis elegans OX=6239 GN=misc-1 PE=1 SV=2	misc-1	transport	other membranes;mitochondrion	transporter activity	1.40193	1.34332	0.449703	0.868427	1.29072	1.3752	0.531241	0.385095	0.667114	1.39706	1.31183	1.42739	1.21779	0.441208	0.559957	1.57548	0.664085	0.781836	0.76337	0.870534	1.16985	1.92003	2.08103	1.98568
Q17606	Probable ribosome biogenesis protein RLP24 OS=Caenorhabditis elegans OX=6239 GN=rpl-24.2 PE=3 SV=1	rpl-24.2	other biological processes	nucleus		1.85593	2.06257	2.34555	2.33353	1.87883	2.0692	2.81331	2.8627	2.25032	2.06817	2.69875	2.26815	2.70504	2.96841	2.82095	2.48843	2.44	2.41598	2.32883	1.93597	1.80303	1.70704	1.48186	1.38985
Q965V4	Exportin-2 OS=Caenorhabditis elegans OX=6239 GN=xpo-2 PE=1 SV=1	xpo-2	transport	cytosol;nucleus	other molecular function	0.37815	0.179647	0.0340648	0.282381	0.321784	-0.0192131	-0.630107	-0.326895	0.0200602	-0.209143	0.144027	0.0380861	-0.272013	-0.666971	-0.570938	-0.221502	-0.397062	-0.210121	-0.543625	-0.512379	-0.89012	-0.615144	-0.160261	0.431323
G5EE72	Multidrug resistance-associated protein 5 OS=Caenorhabditis elegans OX=6239 GN=mrp-5 PE=2 SV=1	mrp-5	transport	plasma membrane;other membranes	transporter activity;other molecular function	-0.364447	-0.660004	-1.64222	-0.892477	-0.56753	-0.536064	-1.07276	-0.982565	-0.835257	-0.729545	-0.618461	-0.712371	-0.66288	-0.707905	-0.771666	-0.535431	-1.0392	-0.790301	-0.215438	-0.0706116	-0.0835778	-0.0426159	-0.553806	-0.0944734
O17570	60S ribosomal protein L38 OS=Caenorhabditis elegans OX=6239 GN=rpl-38 PE=3 SV=2	rpl-38	cell organization and biogenesis;protein metabolism;other metabolic processes	cytosol;translational apparatus	other molecular function	5.15296	5.38771	5.63411	6.37253	5.52925	5.41521	5.74554	5.9183	5.25619	5.09843	5.37826	5.18877	4.92803	5.4709	4.99847	5.3709	4.7928	5.35481	5.02	5.04636	5.16543	4.86215	4.70108	4.81864
A0A4V0IN84	I-EGF_1 domain-containing protein OS=Caenorhabditis elegans OX=6239 GN=C05D9.3 PE=1 SV=1	C05D9.3	signal transduction	other membranes		-0.503344	-0.0965867	-1.34334	-1.33446	-1.24614	-0.473356	-1.50399	-1.29684	-1.6959	-3.00625	-0.93457	-1.39519	-0.780992	-0.920735	-1.37395	-1.68561	-1.30516	-1.72336	0.106648	-0.175604	-0.300563	0.127754	-0.677034	0.0953539
Q20616	Peroxidase skpo-1 OS=Caenorhabditis elegans OX=6239 GN=skpo-1 PE=2 SV=1	skpo-1	stress response;other biological processes		other molecular function	-0.700707	-1.54161	-0.591751	-1.13806	-0.684087	-0.920961	-0.67694	-1.10325	-0.974831	-1.45918	-1.35576	-1.04692	-1.74307	-1.60911	-1.20872	-2.40618	-1.97962	-2.34737	-0.654745	-0.334169	-0.607805	-0.899099	-1.26525	-0.647278
Q18493	Probable UDP-N-acetylglucosamine pyrophosphorylase OS=Caenorhabditis elegans OX=6239 GN=C36A4.4 PE=3 SV=2	C36A4.4		other cell component	other molecular function	-0.0887362	-1.01356	-0.310083	-0.469075	-1.23455	-0.308665	-0.551589	-1.04014	0.258653	0.221884	-0.673968	0.110201	0.463812	-0.00179165	0.149229	-0.68535	-0.840557	-1.03199	-0.267367	0.252494	0.010971	0.351227	0.75957	0.281298
Q9U2Z1	Protein transport protein SEC23 OS=Caenorhabditis elegans OX=6239 GN=sec-23 PE=1 SV=2	sec-23	cell organization and biogenesis;transport	other membranes;ER/Golgi	enzyme regulator activity;other molecular function	-0.144044	-0.119469	-0.576783	-0.787953	-0.67261	-0.436638	-1.0731	-0.327559	0.0170218	-0.0760186	-0.60385	0.0451988	0.468031	-0.40908	-0.241414	0.48515	0.383781	-0.281269	-0.273159	-0.708037	0.389996	-0.247161	0.439381	0.072493
Q18983	Uncharacterized protein OS=Caenorhabditis elegans OX=6239 GN=CELE_D2045.2 PE=1 SV=3	ecps-1	cell organization and biogenesis	other cell component	other molecular function	1.67484	-1.20817	-1.83555	-1.55224	-1.13749	2.12963	-5.71713	-1.18227	-2.52552	-1.36615	-1.4962	-1.71402	-1.18925	2.13652	-3.1084	2.24272	-1.98023	-1.1103	-1.27902	-1.19258	-1.4217	-1.51816	-1.39902	-1.16795
Q9XVE9	60S ribosomal protein L14 OS=Caenorhabditis elegans OX=6239 GN=rpl-14 PE=1 SV=1	rpl-14	protein metabolism;other metabolic processes;other biological processes	cytosol;translational apparatus	nucleic acid binding activity;other molecular function	7.26917	7.63321	7.86392	7.61233	7.45066	7.76961	7.83364	7.86551	7.55816	7.75041	7.71429	7.54991	7.3545	7.59591	7.30558	7.63896	7.71828	7.6555	7.68789	7.41905	7.11968	7.43547	7.29696	6.98937
P34255	Probable 3-ketoacyl-CoA thiolase OS=Caenorhabditis elegans OX=6239 GN=B0303.3 PE=3 SV=1	B0303.3	other metabolic processes		other molecular function	2.71824	2.68386	2.39924	2.56461	2.70531	2.66693	2.6335	2.66512	2.92158	2.7887	2.97674	2.91	2.89482	2.78563	2.80566	3.03176	2.78244	2.89379	2.74766	3.19545	2.95612	2.95683	3.11516	2.91561
Q21463	Asparagine synthetase [glutamine-hydrolyzing] OS=Caenorhabditis elegans OX=6239 GN=asns-2 PE=1 SV=1	asns-2	other metabolic processes	cytosol	other molecular function	0.181648	-0.408648	-0.7821	0.317582	0.217427	-0.466552	0.168585	0.365663	-0.683527	0.287842	0.275952	0.319306	0.494863	0.35387	0.575391	0.791705	0.352479	0.804435	0.918007	0.987297	1.01177	1.06657	1.14546	1.27527
G5EGI7	Zwei Ig domain protein zig-1 OS=Caenorhabditis elegans OX=6239 GN=zig-1 PE=2 SV=1	zig-1	cell adhesion;cell organization and biogenesis;developmental processes	plasma membrane;other membranes;other cell component	other molecular function	0.150918	0.454934	-0.958756	-0.481228	-0.378095	0.0368868	-1.56562	-1.64194	-0.938466	-0.914547	-0.760964	-0.540795	0.185187	0.503861	0.131014	-0.316422	-1.15674	-3.08953	1.46643	0.78031	0.902434	0.831829	-0.24739	1.14404
O62305	Calcium/calmodulin-dependent protein kinase type II OS=Caenorhabditis elegans OX=6239 GN=unc-43 PE=1 SV=2	unc-43	protein metabolism;other metabolic processes;signal transduction;other biological processes	other cell component	kinase activity;other molecular function	0.928774	0.339986	0.648482	0.445717	0.475619	0.694452	1.1401	0.664529	1.15715	0.988779	1.02963	1.11759	1.21283	0.943026	1.20675	0.995364	1.79561	0.904129	1.05408	1.10229	1.28377	1.34115	1.89815	1.28968
P49181	60S ribosomal protein L36 OS=Caenorhabditis elegans OX=6239 GN=rpl-36 PE=1 SV=3	rpl-36	protein metabolism;other metabolic processes	cytosol;translational apparatus	other molecular function	5.24345	5.51459	5.72212	5.67806	5.46006	5.51653	5.93043	6.07011	5.57265	5.68117	5.80313	5.76497	5.7789	6.2124	5.67768	5.9425	5.71452	5.79316	5.84274	5.40499	5.48745	5.43222	4.97129	4.93081
G5ECU5	Uncharacterized protein OS=Caenorhabditis elegans OX=6239 GN=CELE_F44E5.4 PE=1 SV=1	F44E5.4	stress response;other biological processes	other cell component	other molecular function	-5.60942	-5.75486	-5.94432	-5.86774	-2.81879	-5.85376	-2.89296	-2.31731	-2.08303	-1.84673	-1.83385	-2.42246	-5.49844	-5.88672	-5.43584	-5.518	-5.56384	-5.68382	-2.09804	-1.90691	-1.62644	-1.76478	-1.71643	-2.10106
Q8I7K5	NONO (Conserved nuclear protein, aka PSF) homolog OS=Caenorhabditis elegans OX=6239 GN=nono-1 PE=1 SV=1	nono-1	other biological processes	other membranes	nucleic acid binding activity	-3.91502	-3.19873	-0.217765	-2.6561	-2.70273	-1.44953	-0.0896069	-0.0572607	-2.30655	-2.6258	0.350164	-1.21891	-2.42378	-0.319721	-0.781921	-0.875193	-2.53057	-1.8571	-0.48564	1.01546	1.17154	-0.624098	1.05829	4.34061
O01884	Ubiquinone biosynthesis monooxygenase COQ6, mitochondrial OS=Caenorhabditis elegans OX=6239 GN=coq-6 PE=3 SV=2	coq-6	other metabolic processes	other membranes;mitochondrion	other molecular function	-0.0638477	-0.732846	-0.527905	-0.4999	0.0212892	-0.523252	-0.137272	-0.10107	0.0633669	0.0148192	-0.138845	-0.0649476	-0.324874	-0.20183	-0.185119	-0.163055	-0.227015	0.0677886	-1.20372	-0.314363	-0.466124	-0.831894	-0.491993	-0.115138
A0A078BPL3	InTestinal NeureXin-like OS=Caenorhabditis elegans OX=6239 GN=itx-1 PE=1 SV=1	itx-1		other membranes		1.35658	1.16212	1.83486	1.58557	1.08411	1.11487	1.85406	1.77319	0.844627	0.356134	0.764915	1.12741	2.36614	2.77177	2.4968	2.34208	2.21231	2.68007	1.55381	1.69716	1.93153	1.31824	1.30377	1.53726
P49595	Protein phosphatase ppm-1.G OS=Caenorhabditis elegans OX=6239 GN=ppm-1.G PE=3 SV=2	ppm-1.G	protein metabolism;other metabolic processes		other molecular function	0.616943	0.598933	-0.719265	0.292063	1.06927	0.505489	0.440016	0.436736	1.23691	1.42743	0.983273	1.15794	0.45088	0.112438	0.669697	0.558228	0.244884	0.109376	0.288443	0.155628	0.426768	0.495542	0.475116	0.661833
Q9U2Q9	Glycogen synthase kinase-3 OS=Caenorhabditis elegans OX=6239 GN=gsk-3 PE=1 SV=1	gsk-3	cell-cell signaling;cell cycle OR cell proliferation;cell organization and biogenesis;protein metabolism;other metabolic processes;transport;developmental processes;signal transduction;other biological processes	cytosol;nucleus;other cell component	kinase activity;other molecular function	1.80224	1.80196	2.12648	1.91439	1.85595	1.8696	2.67001	2.62554	2.46921	2.3054	2.12678	2.1347	2.34918	2.85357	3.00794	2.7243	2.1697	2.74494	2.97665	2.85343	3.06898	2.36027	2.77917	2.90159
Q20647	60S ribosomal protein L23a 2 OS=Caenorhabditis elegans OX=6239 GN=rpl-25.2 PE=3 SV=1	rpl-25.2	cell organization and biogenesis;protein metabolism;other metabolic processes	cytosol;translational apparatus	nucleic acid binding activity;other molecular function	3.91487	4.01269	4.01588	4.13323	4.23336	4.19419	3.80245	4.05889	3.94574	4.28505	4.23824	4.47067	4.03292	4.26653	3.83896	3.92806	3.76641	3.91597	4.37449	3.63354	3.70948	4.1638	3.47262	3.37144
Q20173	TWinFilin actin binding protein homolog OS=Caenorhabditis elegans OX=6239 GN=twf-2 PE=1 SV=2	twf-2	cell organization and biogenesis;other biological processes	cytoskeleton;other cell component	cytoskeletal activity	-0.00691153	-0.0941538	0.0611438	-0.267177	0.142097	-0.0661125	-0.176611	0.290375	0.0712227	0.279543	0.0578511	0.325423	0.445118	0.332162	0.436556	0.138635	0.18522	0.328632	0.633363	0.886231	1.02299	0.480964	0.513848	0.584291
A0A486WYD5	Rap-GAP domain-containing protein OS=Caenorhabditis elegans OX=6239 GN=sipa-1 PE=1 SV=1	sipa-1	other biological processes	other cell component	enzyme regulator activity	-3.64189	-5.63001	-5.95154	-2.68387	-3.40651	-3.40084	-0.566794	-0.812828	-0.250312	0.498442	0.00276878	-0.210668	-5.41571	-5.8686	-5.47515	-5.46092	-5.51256	-5.58202	-1.87879	-2.16065	-2.39789	-1.82978	-1.85178	-1.28129
P55956	Aspartic protease 3 OS=Caenorhabditis elegans OX=6239 GN=asp-3 PE=1 SV=3	asp-3	other biological processes	non-structural extracellular;other cytoplasmic organelle;other cell component	other molecular function	1.22971	1.34012	1.75651	1.66197	0.957633	1.65269	1.20416	0.945951	1.34563	1.87417	1.50166	1.23299	2.10016	2.03114	2.27818	2.26255	2.25251	2.23566	1.22813	1.20154	1.21917	1.23963	1.7623	1.11863
P91309	Inositol hexakisphosphate and diphosphoinositol-pentakisphosphate kinase OS=Caenorhabditis elegans OX=6239 GN=F46F11.1 PE=3 SV=3	F46F11.1	other metabolic processes	cytosol	kinase activity;other molecular function	-2.70866	-5.7835	-5.80098	-5.69373	-3.20304	-5.65041	-5.70702	-5.77326	-1.6036	-0.514512	-0.985817	-1.2694	-5.41389	-5.64881	-5.54406	-5.58714	-5.76794	-5.51575	-5.50859	-5.31073	-2.62767	-2.54749	-5.46815	-1.84766
H1UBJ9	DNA topoisomerase OS=Caenorhabditis elegans OX=6239 GN=CELE_Y48C3A.14 PE=1 SV=1	Y48C3A.14	cell organization and biogenesis;DNA metabolism;other metabolic processes	nucleus	nucleic acid binding activity;other molecular function	0.775586	-0.148355	-0.38403	-0.501335	-0.567677	-0.860054	-0.75058	-0.687414	-0.51722	-0.739252	-0.526484	-1.09333	0.820406	0.564012	0.326704	0.194777	-0.0408025	0.240184	0.469147	0.166534	-0.226518	-0.425119	-0.81555	0.0868531
Q9XWS2	Exocyst complex component 4 OS=Caenorhabditis elegans OX=6239 GN=sec-8 PE=2 SV=2	sec-8	cell-cell signaling;cell organization and biogenesis;transport	plasma membrane;other membranes;other cell component		-1.30493	-1.57085	-1.33404	-1.80644	-0.815225	-1.36099	-1.30677	-0.913387	-0.645684	-0.161967	-0.572015	-0.259472	-1.25601	-1.97927	-3.27623	-2.36689	-5.57556	-2.57918	-1.20221	-1.27109	-2.70407	-2.4404	-2.56364	-1.02082
O62137	Acyl-coenzyme A oxidase OS=Caenorhabditis elegans OX=6239 GN=acox-1.2 PE=1 SV=2	acox-1.2	other metabolic processes;other biological processes	other cytoplasmic organelle	other molecular function	0.0396621	-0.175742	-0.877067	-0.768209	-0.250505	-0.824061	-0.768001	-0.489229	-0.801357	-0.847185	-0.897584	-0.0888097	0.517483	0.0492123	0.45571	0.641738	-0.221148	0.652442	-2.69373	-5.21509	-3.00641	-5.19794	-5.44681	-5.42756
Q20655	14-3-3-like protein 2 OS=Caenorhabditis elegans OX=6239 GN=ftt-2 PE=1 SV=1	ftt-2	developmental processes;signal transduction;other biological processes	nucleus;other cell component	other molecular function	-0.274573	-1.29944	-0.686845	-1.03102	-1.30882	-1.22629	-0.843052	-0.441571	-0.68719	-0.483987	-0.292966	0.249847	-1.16048	-2.13224	-1.39646	-0.927281	-1.61157	-2.0477	-0.154343	-0.276369	-0.128837	-0.0763042	-0.555012	-0.0530711
O45218	Alkyldihydroxyacetonephosphate synthase OS=Caenorhabditis elegans OX=6239 GN=ads-1 PE=2 SV=1	ads-1	other metabolic processes	other cytoplasmic organelle	other molecular function	-0.545252	0.410498	0.0062567	-0.158473	-0.0422642	0.284356	0.13907	0.335181	0.351194	0.300777	-0.205963	0.391657	0.820021	0.363586	0.815782	1.03832	0.697593	0.80412	0.77516	0.701078	0.356992	0.736284	1.12695	0.808453
G5EEV5	5C820 OS=Caenorhabditis elegans OX=6239 GN=pud-3 PE=1 SV=1	pud-3				-1.70645	-0.769674	-0.725987	-1.10327	-0.657055	-1.04868	0.196985	0.525866	0.286024	0.0976051	-0.136469	-0.146991	0.223479	0.140893	-0.0582105	0.103598	-0.063472	0.245732	0.560666	0.711584	1.04435	0.361206	0.983082	0.421875
O17328	MFS domain-containing protein OS=Caenorhabditis elegans OX=6239 GN=mct-6 PE=1 SV=2	mct-6	transport	other membranes	transporter activity	0.670676	0.441507	-0.0680665	0.263871	0.389004	0.698678	-0.0767443	0.271657	0.304152	-0.611329	0.47511	0.348594	-0.0908074	-0.194501	-0.972224	0.420053	-0.332585	0.288535	0.521504	0.441485	0.444169	0.669559	0.38354	1.00704
Q19698	Lysozyme OS=Caenorhabditis elegans OX=6239 GN=ilys-5 PE=1 SV=1	ilys-5	other metabolic processes;stress response;other biological processes		other molecular function	-0.103874	0.228033	-0.496761	0.0550767	0.108167	-0.266495	-0.532749	0.04144	-0.293271	-1.67496	-0.932793	-0.496702	1.01456	1.11539	1.17845	0.693803	0.541486	0.783064	-1.1526	-0.522287	-0.533413	-0.665477	-1.42944	-1.36644
Q9U2A8	60S ribosomal protein L37a OS=Caenorhabditis elegans OX=6239 GN=rpl-43 PE=3 SV=3	rpl-43	protein metabolism;other metabolic processes	translational apparatus	other molecular function	5.03469	5.34629	5.62409	5.54145	5.47567	5.33981	5.73736	5.97426	5.4245	5.51878	5.57645	5.51305	5.62212	5.80027	5.36187	5.75313	5.618	5.68201	5.40637	5.07245	5.07609	4.96511	4.80149	4.63639
O62431	Probable glutamine--tRNA ligase OS=Caenorhabditis elegans OX=6239 GN=qars-1 PE=3 SV=1	qars-1	protein metabolism;RNA metabolism OR transcription;other metabolic processes	cytosol;other cell component	other molecular function	0.382513	-0.597293	-0.787749	-1.15655	-0.306386	-0.585224	-1.53404	-2.11862	-0.665635	0.180638	0.114465	-0.484382	-0.675451	-1.35683	-0.422808	-1.51467	-1.24224	-0.610198	-1.49626	-0.473608	-0.660297	-0.843531	-1.3869	-1.2399
Q9TZC8	Uncharacterized protein OS=Caenorhabditis elegans OX=6239 GN=CELE_Y71H10B.1 PE=1 SV=2	Y71H10B.1			other molecular function	-1.29159	0.567797	0.15726	0.439792	0.851595	0.20525	0.459914	0.505958	0.4811	0.476854	0.26919	0.406692	0.695663	0.686636	0.78239	0.78884	0.384076	0.508462	0.258988	0.17905	-1.21565	-1.44536	0.231487	-2.04611
P34528	Putative serine protease K12H4.7 OS=Caenorhabditis elegans OX=6239 GN=K12H4.7 PE=3 SV=2	K12H4.7	protein metabolism		other molecular function	1.65178	-0.477635	-0.184922	-0.360666	0.838726	2.04355	0.619219	-1.82951	1.13077	1.75114	0.130601	1.42411	2.32982	2.42753	2.51059	2.23713	2.1853	2.35781	-1.67407	-1.5442	-1.15859	-1.01303	0.734957	-0.147814
Q22067	Aspartate aminotransferase, cytoplasmic OS=Caenorhabditis elegans OX=6239 GN=got-1.2 PE=1 SV=1	got-1.2	other metabolic processes;other biological processes	cytosol;other cell component	other molecular function	1.96861	1.2052	2.02499	1.67001	1.11402	1.84207	1.77327	1.86104	2.41847	2.32421	2.35578	1.59677	1.94027	2.2292	2.16892	1.30409	1.01566	1.70956	1.91896	2.10088	1.32561	1.02356	1.5185	1.49549
G5ECG7	Defecation Suppressor of Clk-1 OS=Caenorhabditis elegans OX=6239 GN=dsc-4 PE=1 SV=1	dsc-4	cell organization and biogenesis;protein metabolism;other metabolic processes;transport	plasma membrane;other membranes;ER/Golgi	transporter activity;other molecular function	-1.45124	-1.99666	-2.55765	-1.51761	-2.1812	-1.54256	-0.374651	-1.78433	-0.156208	-0.0131965	-1.27793	-0.290063	-0.672482	-0.328146	0.0289023	-1.03907	-0.801682	-0.545333	-1.80823	-1.86529	-1.72608	-1.67861	-0.807841	-1.90268
O44411	Nucleolar GTP-binding protein 1 OS=Caenorhabditis elegans OX=6239 GN=nog-1 PE=1 SV=1	nog-1	other biological processes	nucleus	other molecular function	0.996405	1.50506	1.44462	1.32992	1.4951	1.39639	1.16775	1.03896	1.03938	1.37617	1.33181	1.28781	0.962014	1.36979	0.782918	1.66473	0.485409	1.39486	1.13767	0.95626	1.61978	1.2065	0.780945	0.85642
Q22352	Aldo_ket_red domain-containing protein OS=Caenorhabditis elegans OX=6239 GN=exc-15 PE=1 SV=2	exc-15		cytosol	other molecular function	2.72303	2.65771	3.09054	3.18319	3.01667	2.91226	3.00343	2.87607	2.55159	2.53968	2.67663	2.86813	2.78539	2.80582	2.71228	3.2101	2.77924	2.98983	2.72932	2.65386	2.89765	2.53804	2.90085	2.84177
P53703	Probable cytochrome c-type heme lyase OS=Caenorhabditis elegans OX=6239 GN=cchl-1 PE=3 SV=1	cchl-1	cell organization and biogenesis;protein metabolism;other metabolic processes	other membranes;mitochondrion	other molecular function	1.28693	0.977316	0.10277	-0.194531	1.60536	0.678764	-0.317223	0.11285	0.180544	-0.173141	0.354154	0.110331	0.324089	-0.0704365	1.08661	0.378056	-0.227228	0.224928	0.104624	-0.214176	0.038627	-0.687263	-1.45704	0.428004
Q93379	Glutathione reductase, mitochondrial OS=Caenorhabditis elegans OX=6239 GN=gsr-1 PE=1 SV=2	gsr-1	other metabolic processes;stress response;other biological processes	cytosol;mitochondrion;other cell component	other molecular function	-0.449867	-0.460955	-1.24702	-0.809355	-0.738008	-0.743789	-2.81855	-1.11759	-0.513114	-1.16599	-1.04638	-0.957107	-1.62223	-1.20317	-1.79409	-1.04775	-2.70287	-1.13214	-0.0261767	0.0356311	-0.0741808	-0.870006	0.209845	-0.129213
Q9U217	Monoglyceride lipase faah-4 OS=Caenorhabditis elegans OX=6239 GN=faah-4 PE=1 SV=1	faah-4	other metabolic processes		other molecular function	-0.914756	-0.628757	-1.06006	-0.982666	-1.00331	-0.497522	-2.39898	-1.43801	-1.59967	-2.7746	-1.51206	-1.75324	-1.11987	-1.1106	-1.27432	-1.05337	-1.80021	-1.27254	-0.894957	-0.764766	-0.960954	-0.893846	-1.8154	-0.685159
Q23539	Pyruvate kinase OS=Caenorhabditis elegans OX=6239 GN=pyk-2 PE=1 SV=2	pyk-2	other metabolic processes	other cell component	kinase activity;other molecular function	-0.480288	-1.65822	-0.399138	-1.33084	-1.55472	-0.578549	-1.0309	-0.631844	-0.0337461	-0.323698	-0.472449	-0.140899	0.154954	-1.01434	0.326516	0.0177576	0.0904226	0.064503	-0.612293	-0.0438619	-0.33692	-1.03861	-0.237591	0.315272
Q9N3D9	Complex I-15 kDa OS=Caenorhabditis elegans OX=6239 GN=nduf-5 PE=1 SV=1	nduf-5	other metabolic processes	other membranes;mitochondrion		2.20131	2.51654	2.76185	2.91511	2.24392	2.39236	3.09399	3.07937	2.53147	2.62404	2.64562	2.76063	2.91569	3.56663	3.06539	3.03032	3.16422	3.26	3.0974	2.03545	2.42589	2.09548	1.91482	1.97571
G4RYA5	SRP54 domain-containing protein OS=Caenorhabditis elegans OX=6239 GN=CELE_F38A1.8 PE=1 SV=1	F38A1.8	transport	other membranes;ER/Golgi	other molecular function	0.0352958	-0.231209	-0.76129	-0.849727	-0.269698	-0.453215	-0.469451	-1.68783	-0.354953	-0.314866	-0.348424	-0.476852	-0.271898	-1.19654	-0.295926	-0.571129	-0.887824	-1.17002	-0.564733	-0.54326	-0.769386	-0.489733	-0.705545	-0.598461
Q9XXA2	Microtubule End Binding Protein OS=Caenorhabditis elegans OX=6239 GN=ebp-2 PE=1 SV=1	ebp-2	cell cycle OR cell proliferation;cell organization and biogenesis;other biological processes	cytoskeleton;other cell component	cytoskeletal activity	0.593211	0.418919	0.19247	-0.0795997	0.572127	0.624546	0.38767	-0.378438	0.375389	0.214974	0.228904	0.144792	0.46988	0.650143	0.550756	0.629062	-0.211661	0.39641	0.671079	0.502735	0.350155	0.134967	0.19567	0.657108
Q94246	GEI-4 (Four) Interacting protein OS=Caenorhabditis elegans OX=6239 GN=gfi-1 PE=1 SV=1	gfi-1	cell organization and biogenesis			0.0257871	0.362663	-1.58388	-1.9877	0.104788	-0.776052	-1.41495	-2.03575	-2.42609	-2.66325	-2.20376	-1.18395	-0.513275	-1.43853	-2.19552	-0.450063	-0.953471	-0.816201	-0.0232134	0.432525	0.568766	-0.000384582	-0.59494	-0.375803
B2FDA8	Structural maintenance of chromosomes protein 3 OS=Caenorhabditis elegans OX=6239 GN=smc-3 PE=1 SV=1	smc-3	cell cycle OR cell proliferation;cell organization and biogenesis;DNA metabolism;other metabolic processes;stress response;other biological processes	nucleus;other cell component	nucleic acid binding activity;other molecular function	-0.244786	-3.20118	-3.25523	-1.18725	-0.163039	-2.7304	-1.16561	-5.71866	-0.662384	-1.38195	-0.72466	-0.892331	-0.161377	-0.153475	-1.13129	-0.0674615	-0.323461	-0.114733	-0.143586	-0.328655	-1.33874	-0.73557	-0.216106	0.0916527
Q23382	Coiled-coil domain-containing protein 47 OS=Caenorhabditis elegans OX=6239 GN=ccdc-47 PE=1 SV=1	ccdc-47	protein metabolism;other metabolic processes;stress response;other biological processes	other membranes;ER/Golgi	other molecular function	0.443332	0.53649	0.061111	0.429359	0.735235	0.505985	0.24839	0.0704469	0.602556	0.625107	0.59412	0.676189	0.307624	0.371848	0.476146	0.519785	0.17105	0.348442	0.580936	0.40908	0.658985	0.615979	0.461777	0.533598
Q21888	DUF4440 domain-containing protein OS=Caenorhabditis elegans OX=6239 GN=CELE_R102.2 PE=1 SV=2	R102.2				-0.207463	0.37683	-5.99145	0.519823	0.908968	-0.661171	3.16618	2.78577	3.16526	3.40947	3.06448	3.25987	-5.40784	-2.78284	-3.78788	-5.5233	-2.88942	-5.69327	-0.68573	-0.0630288	0.064526	-0.0661802	0.158399	0.29172
Q9U2U0	U2AF splicing factor OS=Caenorhabditis elegans OX=6239 GN=uaf-2 PE=1 SV=1	uaf-2	RNA metabolism OR transcription;other metabolic processes	nucleus	nucleic acid binding activity;other molecular function	-1.64608	-2.12119	-3.25025	-2.1431	-1.65922	-2.21118	-1.88085	-1.15119	-1.22857	-1.14252	-1.4455	-1.20241	-1.47842	-2.05787	-1.86578	-2.12422	-2.16878	-1.50641	-0.832486	-0.994956	-0.76233	-1.02475	-0.955881	-0.958647
H2L0C0	ER membrane protein complex subunit 1 OS=Caenorhabditis elegans OX=6239 GN=emc-1 PE=1 SV=1	emc-1		other membranes;ER/Golgi		-0.00122318	0.188005	-0.94439	-0.651977	-1.32436	-0.0290735	-0.571388	0.196194	-1.58853	-0.953616	-1.40129	-1.08519	-0.0491774	-1.05609	-0.31964	-0.84219	-0.575743	-0.512911	0.231912	0.187184	-2.23914	-0.865439	-1.95455	-0.622775
Q09622	Pumilio domain-containing protein 12 OS=Caenorhabditis elegans OX=6239 GN=puf-12 PE=4 SV=1	puf-12	other biological processes	nucleus	nucleic acid binding activity	-2.06805	-3.6971	-3.70176	-1.69466	-1.02872	-1.45076	-5.71442	-5.71672	-1.10209	-0.576384	-1.196	-0.293423	-5.62767	-3.02906	-5.5517	-3.68695	-5.76134	-2.76339	-2.20283	-5.28067	-3.3722	-5.24919	-5.46947	-4.02997
Q9XUN8	Carn_acyltransf domain-containing protein OS=Caenorhabditis elegans OX=6239 GN=CELE_T20B3.1 PE=1 SV=1	T20B3.1		other cytoplasmic organelle	other molecular function	-1.50318	-1.57534	-3.45416	-1.57049	-1.39273	-1.7224	-1.43381	-0.927237	-1.44121	-1.14202	-0.765277	-1.45997	0.0146244	-0.188746	0.103752	0.153115	-1.31901	0.305117	-0.324225	-0.315917	-0.182316	-0.602575	-0.317246	-0.00710546
Q21994	Ribose-phosphate diphosphokinase OS=Caenorhabditis elegans OX=6239 GN=CELE_R151.2 PE=1 SV=2	R151.2	other metabolic processes	other cell component	kinase activity;other molecular function	0.904209	1.35896	0.758773	1.0417	1.35635	0.967939	0.97761	0.880093	0.576077	0.620538	0.858239	1.04286	1.38394	1.48656	1.49096	1.56689	1.08705	1.3031	0.654605	0.876085	0.94097	0.541534	0.704136	0.843053
Q20898	Translational repressor ifet-1 OS=Caenorhabditis elegans OX=6239 GN=ifet-1 PE=1 SV=2	ifet-1	other biological processes	nucleus;other cell component	nucleic acid binding activity	0.593329	0.293245	0.923063	0.422393	0.974981	0.602101	0.361413	0.690308	0.526917	0.325821	0.963094	0.560386	0.713351	1.28267	0.496379	-0.815444	1.32779	0.898363	0.511638	0.830154	0.7404	0.0174664	0.0278803	0.037547
O45502	DNaJ domain (Prokaryotic heat shock protein) OS=Caenorhabditis elegans OX=6239 GN=dnj-12 PE=1 SV=1	dnj-12	stress response;other biological processes	other membranes;cytosol	other molecular function	0.88989	0.711178	0.931214	1.23027	1.29443	1.17373	1.05853	1.02049	1.1832	1.34257	1.20706	1.18821	0.539327	0.837068	0.555973	0.959588	0.440263	0.793017	0.228317	0.48981	0.42795	0.232271	0.377582	0.775434
Q9U2D8	Rab-GAP TBC domain-containing protein OS=Caenorhabditis elegans OX=6239 GN=tbc-17 PE=1 SV=4	tbc-17	transport;other biological processes		enzyme regulator activity	-1.64082	-1.45233	-1.01946	-1.39736	-1.13981	-1.64201	-2.21107	-2.11947	-2.25993	-2.35621	-1.47975	-1.35471	-2.65472	-1.01925	-1.61298	-1.38589	-3.90593	-2.15592	-0.56096	-0.963098	-0.481304	-1.98615	-0.99723	-0.621973
Q9BHK7	5'-3' exoribonuclease 1 OS=Caenorhabditis elegans OX=6239 GN=xrn-1 PE=1 SV=3	xrn-1	RNA metabolism OR transcription;other metabolic processes;other biological processes	nucleus;other cell component	nucleic acid binding activity;other molecular function	-1.34095	-0.686577	-0.689592	-1.0049	-0.547189	-0.79827	-0.797095	-0.329735	-0.989624	-0.250896	0.140565	-1.58313	-1.38415	-1.01459	-1.91464	-0.629244	-2.46881	-0.76768	-0.683423	-0.866459	-0.496079	-0.809872	-0.480918	-0.946143
V6CLI5	AMP-binding domain-containing protein OS=Caenorhabditis elegans OX=6239 GN=acs-13 PE=1 SV=1	acs-13	other metabolic processes	other membranes;ER/Golgi	other molecular function	1.11598	1.27584	0.652602	0.932572	1.28725	0.963766	1.07382	1.02814	1.0459	1.0193	0.975757	1.07517	0.937833	0.830591	1.05131	1.19055	0.792051	1.03482	0.536542	0.780121	0.646086	0.611355	-0.207421	0.750527
Q27484	Probable histone H2B 3 OS=Caenorhabditis elegans OX=6239 GN=his-41 PE=3 SV=3	his-41	cell organization and biogenesis	nucleus;other cell component	nucleic acid binding activity;other molecular function	3.25395	3.16265	3.40096	3.64233	3.50378	3.46077	3.57051	3.77026	3.56646	5.3799	4.43509	4.67286	2.74126	3.12257	2.54892	2.96629	3.4876	3.06984	4.72768	3.90597	4.0068	4.93413	4.27477	3.76548
Q27485	Histone H2A OS=Caenorhabditis elegans OX=6239 GN=his-35 PE=3 SV=1	his-35	cell organization and biogenesis	nucleus;other cell component	nucleic acid binding activity;other molecular function	-5.62347	-1.50676	-2.41292	-3.06302	0.432308	-1.10665	-5.64942	-5.59714	-5.33882	0.256917	0.799286	-5.54739	-2.71193	-5.73271	-0.559421	-2.00094	2.92872	-5.58637	1.29815	0.687638	0.117348	2.20262	1.63422	-1.40374
O01498	Signal transducing adapter molecule 1 OS=Caenorhabditis elegans OX=6239 GN=stam-1 PE=1 SV=2	stam-1	protein metabolism;other metabolic processes;transport;signal transduction;other biological processes	other cytoplasmic organelle;other cell component	other molecular function	-0.939624	-1.46307	-2.7133	-1.33363	-1.16257	-1.38078	-1.36481	-1.23909	-1.04752	-1.11486	-1.05325	-1.04382	-0.769804	-1.23508	-0.480544	-0.694976	-2.21057	-1.05491	-1.30496	-1.22129	-1.26384	-1.15194	-1.23287	-0.371871
G5EF87	SANT domain-containing protein OS=Caenorhabditis elegans OX=6239 GN=swsn-1 PE=1 SV=1	swsn-1	developmental processes;other biological processes	nucleus	other molecular function	-2.47042	-1.14697	-1.44115	-1.08415	-0.715941	-1.04325	-0.273019	0.16183	0.815087	1.57319	1.1368	1.14255	-0.890727	-1.22546	-0.736203	-0.945405	-0.961651	-0.860794	0.121417	0.2017	-0.096642	0.164197	0.301369	0.0234262
O16521	NADH-cytochrome b5 reductase OS=Caenorhabditis elegans OX=6239 GN=hpo-19 PE=1 SV=1	hpo-19		other membranes	other molecular function	1.82405	1.86631	1.14526	1.28668	1.30815	1.64561	1.01469	0.866758	1.11576	0.944243	1.01869	1.03635	1.20719	1.05283	1.06245	1.22808	0.976426	0.757271	1.07466	1.04814	0.984488	1.13302	0.214023	1.0704
Q93831	NADH dehydrogenase [ubiquinone] 1 beta subcomplex subunit 10 OS=Caenorhabditis elegans OX=6239 GN=CELE_F59C6.5 PE=1 SV=1	F59C6.5		other membranes;mitochondrion		1.49295	1.66761	0.928753	0.983843	1.06402	0.833648	1.45263	1.55605	0.55428	1.72578	1.54326	0.54369	1.02993	1.86549	1.32946	1.21899	1.29941	1.20611	1.82888	1.23913	1.15739	1.8101	1.12293	1.24401
Q22508	Uncharacterized protein OS=Caenorhabditis elegans OX=6239 GN=tag-18 PE=1 SV=1	tag-18				0.704104	1.71218	0.967218	-5.80076	1.04083	0.906609	-2.23811	-1.75752	-0.57605	-1.37018	-0.879161	1.06896	-2.24676	-2.26934	-1.59285	-0.998543	0.0548979	-2.6911	0.669703	-0.672164	-1.26975	3.13915	-0.557967	-1.61299
P90978	Splicing factor U2AF 65 kDa subunit OS=Caenorhabditis elegans OX=6239 GN=uaf-1 PE=2 SV=2	uaf-1	cell organization and biogenesis;RNA metabolism OR transcription;other metabolic processes;developmental processes;other biological processes	nucleus	nucleic acid binding activity	-0.856553	-1.61205	-0.925604	-0.79919	-0.611132	-0.681557	-0.566058	-0.412417	-0.203444	-0.00814524	-0.633461	-0.0856035	-0.431378	-0.403633	-0.525689	-0.841757	-1.37946	-0.347806	0.126332	-0.0797843	0.298461	-0.510209	-0.328614	-0.0069264
O16297	DNA replication licensing factor MCM7 OS=Caenorhabditis elegans OX=6239 GN=mcm-7 PE=1 SV=1	mcm-7	cell cycle OR cell proliferation;cell organization and biogenesis;DNA metabolism;other metabolic processes;stress response;developmental processes	nucleus;other cell component	nucleic acid binding activity;other molecular function	0.727685	0.0629345	0.194294	0.225303	0.357253	-0.850517	0.24935	-0.688877	-0.586436	0.569837	-0.652569	0.423925	-0.640401	-0.0945349	-1.01453	-0.204012	-0.151775	-0.214233	-0.582681	-0.0100697	-1.18947	-0.884655	-0.514722	0.0840788
Q9BL94	Uncharacterized protein OS=Caenorhabditis elegans OX=6239 GN=CELE_Y18H1A.4 PE=1 SV=2	Y18H1A.4		other cell component	other molecular function	0.594708	1.24852	1.43225	1.18583	1.39156	0.914784	1.6966	1.80777	1.40824	1.09891	1.22855	0.252075	1.96459	2.29094	1.88349	1.81958	1.42637	1.98651	1.01526	1.16968	1.52726	0.458235	0.734019	0.766863
Q21902	DNA replication licensing factor mcm-5 OS=Caenorhabditis elegans OX=6239 GN=mcm-5 PE=3 SV=1	mcm-5	cell cycle OR cell proliferation;cell organization and biogenesis;DNA metabolism;other metabolic processes;stress response	cytosol;nucleus;other cell component	nucleic acid binding activity;other molecular function	0.638968	0.300624	0.0634508	0.770676	0.9908	0.634025	0.639472	0.237952	0.545544	0.447666	0.417774	0.394728	-0.279873	-0.321799	-0.0187456	0.279761	-0.266443	0.158154	-0.255757	-0.392889	-0.191686	-0.244003	-0.477046	0.208341
A5JYX5	Protein dhs-3 OS=Caenorhabditis elegans OX=6239 GN=dhs-3 PE=1 SV=1	dhs-3		other cell component	other molecular function	1.38604	1.64112	0.936495	0.700887	1.24386	0.942945	0.68611	1.13603	0.74009	0.557197	0.73589	0.555083	1.27959	1.10603	1.07981	1.13159	0.580685	0.694301	0.39571	0.703808	0.246	0.265665	0.242829	0.462813
Q17449	Fatty acid amide hydrolase 1 OS=Caenorhabditis elegans OX=6239 GN=faah-1 PE=1 SV=1	faah-1	other metabolic processes;other biological processes		other molecular function	1.61476	2.21845	2.73893	2.33476	2.37402	2.08903	1.94391	1.54295	1.90876	1.00932	1.44512	1.73089	0.244216	0.187916	-0.263501	0.102137	0.669779	0.287633	1.77418	0.619039	1.97692	2.2931	1.8725	1.46468
Q22037	Heterogeneous nuclear ribonucleoprotein A1 OS=Caenorhabditis elegans OX=6239 GN=hrp-1 PE=1 SV=1	hrp-1	cell organization and biogenesis;RNA metabolism OR transcription;other metabolic processes	nucleus;other cell component	nucleic acid binding activity	-2.19078	-2.29685	-2.1737	-2.15902	-2.00929	-1.60772	-1.47289	-1.52313	-1.77408	-1.90683	-1.99758	-0.414504	-0.75621	0.0175511	-0.250039	-1.15922	-1.2348	-1.34422	-0.788577	-0.581545	0.0957441	0.0486927	0.310167	-1.33354
Q21740	DFDF domain-containing protein OS=Caenorhabditis elegans OX=6239 GN=edc-3 PE=1 SV=1	edc-3	cell organization and biogenesis;RNA metabolism OR transcription;other metabolic processes	other cell component	nucleic acid binding activity	-0.278383	1.14108	2.40986	0.779316	0.454016	0.276888	1.16378	0.535122	0.301277	0.620968	1.14022	-0.266209	0.693021	2.40587	0.131958	0.510928	1.23666	0.641033	0.750859	1.40715	0.9081	1.36478	-0.123709	0.15412
Q17770	Protein disulfide-isomerase 2 OS=Caenorhabditis elegans OX=6239 GN=pdi-2 PE=1 SV=1	pdi-2	protein metabolism;other metabolic processes;stress response;other biological processes	ER/Golgi	other molecular function	0.820639	0.575238	1.4091	1.48525	1.56311	-0.0181391	0.281113	1.38343	1.54485	1.07824	1.17034	0.738506	1.29884	0.325917	1.33974	1.10679	0.93738	1.02442	0.571342	0.708267	0.340134	0.148651	0.239145	-0.971974
P27798	Calreticulin OS=Caenorhabditis elegans OX=6239 GN=crt-1 PE=1 SV=1	crt-1	cell organization and biogenesis;protein metabolism;other metabolic processes;stress response;signal transduction;other biological processes	other membranes;ER/Golgi;other cell component	other molecular function	0.594271	0.677315	0.677049	0.904491	1.06428	0.690997	1.14275	1.08291	1.20058	0.992788	1.14262	1.34057	1.29224	0.989269	1.21822	0.789032	0.916676	0.659397	0.283741	0.256491	0.182818	0.43919	0.234254	0.120917
Q22800	Complex I-49kD OS=Caenorhabditis elegans OX=6239 GN=nduf-2.2 PE=1 SV=1	nduf-2.2	other metabolic processes;transport	other membranes;mitochondrion	transporter activity;other molecular function	0.29196	0.122359	0.23794	0.168821	0.0894322	0.426321	-0.555956	-1.29204	-0.506691	-0.461435	-0.400804	-0.271941	-1.03374	-0.795942	-0.950366	-0.967827	-0.433574	-1.23844	0.306898	-0.44661	-0.273699	0.145743	-0.179596	0.0883283
Q9TYK1	Probable H/ACA ribonucleoprotein complex subunit 1-like protein OS=Caenorhabditis elegans OX=6239 GN=Y66H1A.4 PE=3 SV=2	Y66H1A.4	RNA metabolism OR transcription;other metabolic processes	nucleus	nucleic acid binding activity	0.706559	0.809968	0.780687	0.856243	1.23045	0.736975	1.00816	1.12113	1.31871	1.0772	1.23473	0.967674	1.04514	1.42617	0.971355	0.878304	0.586961	1.10252	0.920351	1.02047	1.58912	1.17893	0.715234	0.447175
P34885	Protein kinase C-like 1B OS=Caenorhabditis elegans OX=6239 GN=pkc-1 PE=2 SV=2	pkc-1	cell-cell signaling;protein metabolism;other metabolic processes;transport;developmental processes;signal transduction;other biological processes	other membranes;cytoskeleton;other cell component	kinase activity;other molecular function	-1.4079	-0.994149	-1.14457	-0.906938	-1.76025	-1.87414	-0.59412	-0.793599	-0.261482	-0.0208858	-0.427757	-0.338013	-0.321256	-0.674968	-0.27852	-0.128294	-0.898902	-0.466114	-0.121678	-0.163819	0.0232629	0.0741805	0.344844	0.184323
Q21603	UDP-glucuronosyltransferase OS=Caenorhabditis elegans OX=6239 GN=ugt-62 PE=1 SV=1	ugt-62		other membranes;other cell component	other molecular function	0.872536	0.865774	0.647358	-0.361023	0.469907	0.680618	-1.13658	0.0911958	-0.0271954	-0.874655	-0.134675	-0.611571	0.0992335	0.0317908	-0.0629113	-0.45173	-0.961185	-0.56866	-0.654787	-0.48399	-0.67515	-1.18907	-3.44495	-1.55634
P30627	Globin-like protein OS=Caenorhabditis elegans OX=6239 GN=glb-1 PE=1 SV=2	glb-1	transport	other cell component	other molecular function	-0.812153	-1.11129	-1.60895	-1.09202	-1.00603	-1.23278	-0.158571	1.31747	-0.328536	-0.718114	-0.480884	-0.628527	1.06554	-1.17139	-0.250602	-0.251084	-0.373791	-0.60711	0.553913	1.84888	1.62288	1.87799	1.90339	0.421378
P91502	Ubiquitin carboxyl-terminal hydrolase OS=Caenorhabditis elegans OX=6239 GN=usp-5 PE=1 SV=2	usp-5	protein metabolism;other metabolic processes	cytosol;nucleus	other molecular function	0.00658636	-0.150723	0.0945829	0.117247	0.287368	0.224886	-0.0543184	-0.107206	0.14689	0.327145	-0.0185781	-0.0246798	-0.312594	-0.481707	-0.271574	-0.106122	-0.359956	-0.292092	0.218019	0.347618	-0.0239833	0.493517	0.246401	0.467255
H2KZ53	ShKT domain-containing protein OS=Caenorhabditis elegans OX=6239 GN=skpo-3 PE=1 SV=1	skpo-3	stress response;other biological processes		other molecular function	-0.348971	-0.0171111	-0.159866	-0.162874	0.37693	-0.0254969	-0.131365	-0.680502	-1.06685	-0.0310106	-0.145872	-0.241391	-0.403156	-0.505561	-1.23938	-0.259923	0.0165411	0.0362403	-1.15069	-0.841961	-0.425057	-0.957391	-1.40469	-0.67771
Q9BKQ9	CDGSH Iron Sulfur Domain protein homolog OS=Caenorhabditis elegans OX=6239 GN=cisd-3.2 PE=1 SV=1	cisd-3.2		other cell component	other molecular function	0.976231	1.38412	1.6257	1.2476	1.49268	1.08773	1.55346	1.70609	1.19508	1.05798	1.23364	1.17704	1.69408	2.04784	1.9987	1.19765	2.18123	1.4678	1.80844	0.854773	1.10076	1.00529	0.66247	0.586449
G5EEY5	HMG box domain-containing protein OS=Caenorhabditis elegans OX=6239 GN=pbrm-1 PE=1 SV=1	pbrm-1	cell organization and biogenesis;RNA metabolism OR transcription;other metabolic processes;developmental processes	nucleus	nucleic acid binding activity;other molecular function	0.38195	0.254814	0.00692821	0.834612	0.148736	0.462062	0.632573	0.947482	0.450537	-0.135445	0.708639	0.437299	0.578196	0.98968	0.42889	0.614982	0.0366033	0.377619	1.10068	1.32952	1.30415	0.00787826	0.998893	1.32054
Q9BLB6	Probable U2 small nuclear ribonucleoprotein A' OS=Caenorhabditis elegans OX=6239 GN=mog-2 PE=1 SV=1	mog-2	cell cycle OR cell proliferation;cell organization and biogenesis;RNA metabolism OR transcription;other metabolic processes;developmental processes	nucleus	nucleic acid binding activity	-1.52481	-1.14716	-1.50419	-1.52009	-0.792178	-1.27453	-1.30187	-1.57677	-1.0973	-1.23339	-0.98371	-0.593233	-2.04702	-1.33034	-0.973978	-1.7245	-1.82732	-2.05846	-0.406542	-0.899957	-0.697472	-0.608617	-1.04761	-1.00928
G5EGU9	Suppressor of zyg-1 protein 20 OS=Caenorhabditis elegans OX=6239 GN=szy-20 PE=1 SV=1	szy-20	cell cycle OR cell proliferation;cell organization and biogenesis;developmental processes;other biological processes	cytoskeleton;nucleus;other cell component	nucleic acid binding activity	0.294338	0.322077	0.993554	0.604283	0.892866	0.501828	0.911469	1.18836	0.00994993	-0.716299	-0.172665	-0.939449	0.723277	1.22011	0.864305	0.868311	-0.161337	0.85936	0.279236	0.411953	0.855251	-0.998872	-0.537753	0.124331
P34519	Putative tricarboxylate transport protein, mitochondrial OS=Caenorhabditis elegans OX=6239 GN=K11H3.3 PE=3 SV=1	K11H3.3	transport	other membranes;mitochondrion		1.76896	1.98809	1.74014	1.90987	2.0902	1.9605	1.90214	1.92093	1.99424	2.14349	1.7413	1.90642	1.85927	1.60326	1.7581	2.10966	1.71423	1.95224	1.64704	1.86513	1.72974	2.13214	2.12003	2.17136
Q18032	Uncharacterized protein OS=Caenorhabditis elegans OX=6239 GN=C15H9.9 PE=1 SV=1	C15H9.9	other biological processes			1.24633	1.99286	1.60026	1.32872	1.09073	1.66748	1.05372	1.01655	0.853619	1.07264	1.40686	0.302061	1.14832	1.35699	1.1331	1.22585	1.15013	1.14726	2.11999	1.18416	1.34856	1.84139	1.05485	1.66076
O17695	Histone deacetylase 1 OS=Caenorhabditis elegans OX=6239 GN=hda-1 PE=1 SV=1	hda-1	cell organization and biogenesis;protein metabolism;other metabolic processes;stress response;developmental processes;other biological processes	nucleus;other cell component	other molecular function	-0.410797	-0.627057	-0.622651	-0.283094	0.0367722	-0.0876854	-0.426089	-0.671153	0.226967	0.487366	0.363375	0.29792	-0.712544	-1.05977	-0.869603	-0.450545	-1.1214	-0.621204	0.261362	0.329165	0.569019	0.48331	0.734166	0.763572
Q8ITV7	FHA domain-containing protein OS=Caenorhabditis elegans OX=6239 GN=edc-4 PE=1 SV=1	edc-4	RNA metabolism OR transcription;other metabolic processes	other cell component		-1.99202	-1.81435	-2.12455	-1.58577	-1.33374	-1.26617	-1.22383	-1.21085	-0.857067	-0.104412	-0.261031	-1.07669	-1.72978	-1.61928	-1.6343	-1.39462	-1.81626	-1.53307	-1.1726	-0.892504	-1.30493	-0.75496	-0.539801	-0.813383
Q19371	Yeast SEC homolog OS=Caenorhabditis elegans OX=6239 GN=sec-24.1 PE=1 SV=1	sec-24.1	cell organization and biogenesis;transport	other membranes;ER/Golgi	other molecular function	-0.90656	-0.702144	-1.2966	-1.31204	-0.532325	-0.96562	-0.707557	-0.521868	-0.430544	-0.835886	-0.460268	-0.453592	-0.357374	-0.713423	-0.676416	-0.297874	-0.790875	-0.306118	-0.847658	-0.850505	-0.650611	-0.946448	-0.861544	-0.695682
P91430	Ubiquitin-like modifier-activating enzyme 5 OS=Caenorhabditis elegans OX=6239 GN=uba-5 PE=1 SV=1	uba-5	protein metabolism;other metabolic processes;stress response;other biological processes	cytosol;other cell component	other molecular function	-0.831183	-0.523561	0.172247	-0.653833	-0.786808	-0.706406	-0.409167	-0.548688	-0.444723	0.0828314	-0.558849	-0.573806	-0.385557	-0.593926	-0.523511	-0.431672	0.00902927	-0.515544	-0.733466	-0.917768	-0.507188	-1.28917	-0.967019	0.0106909
Q9N357	Thioredoxin domain-containing protein OS=Caenorhabditis elegans OX=6239 GN=CELE_Y55F3AR.2 PE=1 SV=2	Y55F3AR.2		other membranes		0.444459	1.18461	0.748044	0.709373	0.403258	0.713693	0.556108	0.67127	0.276107	-0.918667	0.56948	-0.0229062	1.01228	0.920025	0.813191	1.10013	0.525253	0.667087	0.779579	0.919454	0.693424	0.637895	-0.11553	1.12277
O17919	Putative H/ACA ribonucleoprotein complex subunit 4 OS=Caenorhabditis elegans OX=6239 GN=K01G5.5 PE=3 SV=1	K01G5.5	RNA metabolism OR transcription;other metabolic processes	nucleus	nucleic acid binding activity;other molecular function	-0.792985	-0.121335	-0.234846	0.394958	0.21202	0.614765	-0.270644	0.691965	0.411835	0.58037	0.88474	0.939472	0.751735	0.961639	-0.0945506	0.691346	-0.518296	-0.134755	-0.381934	-0.554075	-0.0133916	-0.0318175	-1.72694	-0.0329479
O02238	Prion-like-(Q/N-rich)-domain-bearing protein OS=Caenorhabditis elegans OX=6239 GN=pqn-27 PE=1 SV=2	pqn-27				-0.311021	-0.712203	-0.579097	-0.117451	-0.0452288	0.0196653	-0.0171573	0.212553	0.669068	0.331147	0.362234	0.216109	0.0944826	-0.406745	-0.657613	-0.0382023	0.02323	-0.180978	0.0298193	-0.0278373	-0.188321	-0.116074	0.339412	0.0992463
Q21253	Gelsolin-like protein 1 OS=Caenorhabditis elegans OX=6239 GN=gsnl-1 PE=1 SV=1	gsnl-1	cell organization and biogenesis;other biological processes	other cell component	cytoskeletal activity;other molecular function	-0.0729516	0.52926	0.714186	0.454467	0.3484	0.467268	0.139966	-0.461339	0.583677	0.366647	-0.132869	0.59765	-0.340988	-0.164701	-0.466434	-0.897972	0.252572	-0.162231	0.668516	-0.271025	0.694099	0.620308	0.460705	-0.464575
J7SA49	ARID domain-containing protein OS=Caenorhabditis elegans OX=6239 GN=let-526 PE=1 SV=1	let-526	cell organization and biogenesis;developmental processes;other biological processes	nucleus	nucleic acid binding activity	-5.70325	-3.5466	-3.8126	-5.88427	-5.71802	-5.65226	-1.33287	-1.23864	-0.405539	0.0508524	-0.214071	-0.368022	-5.49843	-2.73882	-5.7068	-2.41356	-2.91784	-5.7606	-3.47617	-2.62125	-3.87417	-2.43072	-2.06069	-3.37629
B2D6L4	SUZ domain-containing protein OS=Caenorhabditis elegans OX=6239 GN=szy-20 PE=1 SV=1	szy-20_B2D6L4	cell cycle OR cell proliferation;cell organization and biogenesis;developmental processes;other biological processes	cytoskeleton;nucleus;other cell component		-5.76291	-1.791	-0.450277	-5.70918	-0.732607	-1.22432	-5.79699	-1.25518	-2.59193	-2.91616	-2.4143	-2.70245	-1.77051	-1.18276	-5.66328	-1.5432	-5.70936	-5.52711	-5.41284	-5.32007	-5.37929	-5.47688	-5.48602	-5.23562
O62518	Brix domain-containing protein ZK795.3 OS=Caenorhabditis elegans OX=6239 GN=ZK795.3 PE=4 SV=1	ZK795.3	RNA metabolism OR transcription;other metabolic processes	nucleus;other cell component	nucleic acid binding activity	-0.00323578	-3.60937	-1.26207	-0.97092	-1.94979	-2.91511	-0.97855	-2.056	-3.22686	-0.113609	-0.655685	-1.66346	-2.89663	-1.10224	-3.18973	-1.80442	-1.34908	-1.16843	-0.600753	-0.79561	-0.423651	-0.584564	-0.430713	-1.40974
Q93382	RNA helicase OS=Caenorhabditis elegans OX=6239 GN=C46F11.4 PE=1 SV=2	C46F11.4		nucleus;other cell component	nucleic acid binding activity;other molecular function	-1.27401	-1.18746	-0.880699	-1.62312	-1.6906	-1.71497	-0.766124	-0.575173	-1.13111	-1.2777	-0.831206	-3.33123	-1.07168	-0.278082	-0.592661	-0.822981	-1.15553	-0.949075	-1.02809	-1.01442	-0.772246	-1.48946	-1.13948	-1.23544
G5ECY0	Disks large homolog 1 OS=Caenorhabditis elegans OX=6239 GN=dlg-1 PE=1 SV=1	dlg-1	cell adhesion;cell organization and biogenesis;other metabolic processes;developmental processes;other biological processes	plasma membrane;other membranes;other cell component	kinase activity	-1.20794	-0.585448	-0.890762	-0.655577	-3.30044	-2.22069	-0.0581574	-0.765356	-1.15867	-0.757606	-0.311227	-0.765536	-0.696168	-0.389758	-1.55774	0.0082462	-0.12879	0.224111	-0.140465	0.166967	0.465502	0.298056	0.20608	-0.0347985
Q9U299	5'-3' exoribonuclease 2 homolog OS=Caenorhabditis elegans OX=6239 GN=xrn-2 PE=1 SV=2	xrn-2	DNA metabolism;RNA metabolism OR transcription;other metabolic processes;other biological processes	nucleus	nucleic acid binding activity;other molecular function	-1.0701	-1.42214	-1.26117	-1.25671	-1.33881	-0.650166	-1.44619	-1.17151	-1.00743	-0.410691	-0.90351	-0.829959	-1.48818	-1.51171	-1.66241	-1.03112	-1.45405	-1.38098	-0.977111	-0.546957	-0.642816	-0.693025	-0.758734	-0.488633
Q95QX5	GAT domain-containing protein OS=Caenorhabditis elegans OX=6239 GN=C07A12.7 PE=1 SV=1	C07A12.7	transport;signal transduction	other membranes;other cytoplasmic organelle	other molecular function	-0.819296	-0.727204	-1.54095	-1.04574	-3.23245	-3.5029	-0.723407	-0.878842	-0.0226856	0.32304	-0.816344	-0.546933	-1.30136	-1.2854	-1.29428	-1.33333	-1.72075	-0.212834	-0.519681	0.450489	-2.0277	-1.35061	-0.355628	-0.405425
Q95QQ4	5-aminoimidazole-4-carboxamide ribonucleotide formyltransferase OS=Caenorhabditis elegans OX=6239 GN=atic-1 PE=1 SV=3	atic-1	other metabolic processes	cytosol	other molecular function	-0.559105	-0.453782	-0.673474	-0.628196	-0.170076	-0.476846	-0.0105129	0.328469	0.0270803	0.0133015	-0.398198	-0.0900346	-0.294437	0.112529	-0.185083	-0.0325495	-0.58186	-0.0543658	-1.34452	-1.27294	-0.69004	-3.82516	-1.72854	-1.26799
G5EGL2	OBG-type G domain-containing protein OS=Caenorhabditis elegans OX=6239 GN=CELE_T28D6.6 PE=1 SV=1	T28D6.6	protein metabolism;other metabolic processes	other cell component	other molecular function	-0.0674006	0.115741	0.207173	0.236676	0.25772	0.249195	0.358196	0.50978	0.461515	0.394157	0.52976	0.281884	0.446986	0.414728	0.340866	0.391166	0.236087	0.438408	-0.0119865	0.0190976	-0.0110736	-0.200688	-0.0862817	-0.00921265
G5EDZ7	CaDmium Responsive OS=Caenorhabditis elegans OX=6239 GN=cdr-4 PE=1 SV=1	cdr-4	stress response	other cytoplasmic organelle;other cell component		1.38728	1.2694	1.14212	1.36965	1.10196	1.60157	1.11173	0.916502	1.4886	1.38757	1.51514	1.21491	0.871439	0.934214	0.898348	1.27197	0.754357	1.22265	0.586072	0.46111	1.17511	1.69477	0.274009	1.1794
A0A1X7RC97	ARGiNase Homolog OS=Caenorhabditis elegans OX=6239 GN=argn-1 PE=1 SV=1	argn-1	other metabolic processes	cytosol;other cell component	other molecular function	3.85199	4.71177	4.63604	4.05559	4.5382	4.20263	3.86512	3.61665	3.69307	3.28623	3.80649	3.9323	2.84689	3.0327	2.23437	0.338174	3.17294	2.56043	3.31161	1.82143	3.59175	3.58716	2.98399	2.54365
G5EET3	CaDmium Responsive OS=Caenorhabditis elegans OX=6239 GN=cdr-6 PE=1 SV=1	cdr-6		other cell component		1.16606	0.989343	0.746156	1.34136	0.782088	1.29503	0.726005	1.26577	1.44488	0.749661	1.29372	0.884844	0.950641	0.675305	0.300173	1.07611	0.737662	0.351594	0.809612	1.05394	1.19308	0.82024	0.991916	1.21799
Q02335	Mitochondrial import receptor subunit tomm-70 OS=Caenorhabditis elegans OX=6239 GN=tomm-70 PE=2 SV=3	tomm-70	other biological processes	other membranes;mitochondrion		-0.0115248	0.336425	0.251145	0.378491	0.629291	0.370441	0.334531	0.338065	0.31603	0.182755	0.252412	0.182399	0.165425	0.256803	0.43493	0.400266	0.0796539	0.220066	-0.295969	-0.328298	-0.152425	-0.362845	-0.472347	0.140878
P62784	Histone H4 OS=Caenorhabditis elegans OX=6239 GN=his-1 PE=1 SV=2	his-1; his-10; his-14; his-18; his-26; his-28; his-31; his-37; his-38; his-46; his-5; his-50; his-56; his-60; his-64; his-67	cell organization and biogenesis	nucleus;other cell component	nucleic acid binding activity;other molecular function	2.83712	2.32201	3.13644	2.23508	3.1625	3.16194	3.60108	2.47548	3.4103	5.54615	4.08827	4.16857	2.86721	1.42109	1.32885	1.48859	2.00461	3.12318	4.08008	3.34367	3.4	3.63312	3.89704	3.51791
Q23424	Transmembrane GTPase fzo-1 OS=Caenorhabditis elegans OX=6239 GN=fzo-1 PE=3 SV=1	fzo-1	cell organization and biogenesis;other biological processes	other membranes;mitochondrion	other molecular function	-0.357268	-0.626337	-0.673434	-0.413921	-0.146971	-0.455857	-1.22095	-0.490259	-0.361627	-0.27159	-0.131283	-0.407516	-0.774757	-0.786945	-0.604597	-0.436981	-0.579495	-0.392898	-0.327577	-0.143109	-0.0650515	-0.0273435	0.0485115	0.136189
P34526	Uncharacterized protein K12H4.5 OS=Caenorhabditis elegans OX=6239 GN=K12H4.5 PE=4 SV=1	K12H4.5				2.15003	2.23435	1.96532	2.02825	1.62509	2.10452	1.08912	1.34654	1.36309	1.67629	1.75118	1.70073	1.35252	1.71487	1.14793	1.23834	1.60348	1.23686	2.04598	1.27776	1.20925	1.97571	1.17389	1.51263
Q2L6Y6	HATPase_c domain-containing protein OS=Caenorhabditis elegans OX=6239 GN=hsp-75 PE=1 SV=1	hsp-75	other biological processes	other membranes;mitochondrion	other molecular function	-0.0193925	-0.143494	-0.516101	-0.647338	-1.64142	-0.572363	-0.59681	-0.369115	-1.37158	-0.849933	-0.785386	-0.620287	-0.0963624	0.634651	0.644479	0.49509	-1.24124	0.268559	-0.217865	-0.501804	-1.29871	-0.726617	-0.833173	-0.787685
G5EEM5	Zygote defective protein 9 OS=Caenorhabditis elegans OX=6239 GN=zyg-9 PE=1 SV=1	zyg-9	cell cycle OR cell proliferation;cell organization and biogenesis;developmental processes;other biological processes	cytoskeleton;other cell component	cytoskeletal activity;other molecular function	-1.32964	0.080342	-0.296637	-0.0551947	0.728384	-0.409846	0.115687	-0.0922964	-0.773492	0.829286	0.508836	0.113238	-0.556792	-0.372135	-0.0239496	0.127011	-1.72032	0.0871496	-0.809368	-0.33607	0.41993	-0.15344	-1.27937	-0.524246
Q9NAH6	Ribosomal protein S6 kinase beta OS=Caenorhabditis elegans OX=6239 GN=rsks-1 PE=1 SV=2	rsks-1	protein metabolism;other metabolic processes;developmental processes;signal transduction;other biological processes	nucleus;other cell component	kinase activity;other molecular function	0.526886	0.704576	0.296012	0.588241	0.791876	0.751562	0.264627	-0.743162	0.568987	0.771753	0.663418	0.461161	0.504752	-0.00839095	0.330746	0.680031	0.712242	0.246202	0.32957	0.529724	0.316508	0.640217	0.496189	0.681306
O45713	RRM domain-containing protein OS=Caenorhabditis elegans OX=6239 GN=rbm-3.2 PE=1 SV=1	rbm-3.2	RNA metabolism OR transcription;other metabolic processes	nucleus	nucleic acid binding activity	2.35375	2.49002	3.1524	2.47062	2.72291	2.4843	3.07469	2.97227	2.52149	2.1124	2.04083	2.18819	3.25067	3.47685	3.42984	3.08135	3.2711	3.31266	2.5722	2.75356	2.77165	2.35812	2.66737	2.42925
A0A2X0T496	cAMP-dependent protein kinase OS=Caenorhabditis elegans OX=6239 GN=kin-1 PE=1 SV=1	kin-1			kinase activity;other molecular function	-0.586738	-0.299128	0.19385	-0.337462	-0.660113	-0.39144	1.2572	0.934552	1.06989	1.59337	0.901435	1.40381	0.783793	1.1817	1.26638	0.784828	1.00342	0.980756	1.56242	1.15884	1.70478	1.24666	1.66687	1.61135
Q22100	Acetyl-CoA acetyltransferase homolog, mitochondrial OS=Caenorhabditis elegans OX=6239 GN=kat-1 PE=1 SV=2	kat-1	other metabolic processes	mitochondrion	other molecular function	0.945492	0.615054	0.67312	0.449555	0.772758	0.714461	0.234806	0.576322	0.861264	0.77374	0.448622	1.0034	1.11241	1.29104	1.24611	1.16901	0.869504	1.2238	0.758631	0.68896	0.860882	-0.21589	0.83684	0.554164
Q10943	ADP-ribosylation factor 1-like 2 OS=Caenorhabditis elegans OX=6239 GN=arf-1.2 PE=2 SV=2	arf-1.2	cell organization and biogenesis;transport;developmental processes;other biological processes	plasma membrane;other membranes;ER/Golgi	other molecular function	1.49441	1.87622	2.16187	1.64232	1.3386	1.25316	1.49955	1.22193	1.76788	1.59081	1.5896	1.53049	2.33838	2.05399	2.06464	1.85312	2.28361	1.86203	1.18962	1.51377	1.30773	1.82857	2.40515	1.61346
Q27493	DNA-directed RNA polymerase subunit beta OS=Caenorhabditis elegans OX=6239 GN=rpoa-2 PE=1 SV=1	rpoa-2	RNA metabolism OR transcription;other metabolic processes	nucleus	nucleic acid binding activity;other molecular function	-1.23909	-1.20156	-2.68362	-2.28663	-0.853302	-2.18245	-3.71146	-1.94475	-1.34262	-1.83132	-1.14037	-0.917217	-2.30305	-3.19284	-3.26951	-1.77074	-1.88042	-1.1205	-1.18164	-1.15267	-1.54316	-1.11849	-0.666732	-1.59388
H2KYJ5	MiTochondrial Carrier Homolog OS=Caenorhabditis elegans OX=6239 GN=mtch-1 PE=1 SV=1	mtch-1		other membranes		4.79392	4.66321	4.2829	4.50018	4.46154	4.66651	3.72834	3.99856	4.09458	4.12804	4.26064	4.12849	4.61047	4.41726	4.51716	4.34318	4.47435	4.3925	3.68315	3.24292	3.10717	3.50339	2.97019	3.42015
Q9XXQ6	TransThyretin-Related family domain OS=Caenorhabditis elegans OX=6239 GN=ttr-25 PE=1 SV=1	ttr-25		non-structural extracellular;other cell component		-0.276449	1.28741	0.312364	0.876457	0.983656	1.12164	1.88041	1.13669	1.00397	-0.3279	1.05434	-0.0890348	0.91289	1.42775	1.42949	0.749892	0.0971324	1.04547	0.905177	1.37516	0.936258	1.23423	0.800201	0.563965
Q20822	Probable signal recognition particle subunit SRP68 OS=Caenorhabditis elegans OX=6239 GN=srpa-68 PE=3 SV=2	srpa-68	transport	translational apparatus	nucleic acid binding activity;other molecular function	0.950073	-0.489118	-0.465373	-0.150583	-0.0854491	0.0818699	-0.60188	-0.436794	0.194744	0.256802	0.0455884	0.232774	-0.498538	-0.789465	-0.742752	-0.292729	-0.760181	-0.25576	-0.0783057	-0.00490117	-0.366688	0.0988654	0.138186	-0.075199
Q9XUS5	UTP--glucose-1-phosphate uridylyltransferase OS=Caenorhabditis elegans OX=6239 GN=CELE_K08E3.5 PE=1 SV=1	rml-1	other metabolic processes	other cell component	other molecular function	1.14929	0.559072	0.775962	1.30294	1.49534	1.18175	0.953005	1.36767	1.26178	1.29721	0.94074	1.06092	0.79107	0.623502	0.956882	1.0928	0.864662	0.9803	1.08348	1.20973	1.06723	0.83634	0.889815	1.35826
Q19246	DeHydrogenases, Short chain OS=Caenorhabditis elegans OX=6239 GN=dhs-25 PE=1 SV=2	dhs-25	other metabolic processes		other molecular function	0.578124	0.533743	0.391682	0.794255	0.663349	0.820491	1.12767	0.93016	0.981658	0.821523	0.803603	0.798015	0.647879	0.971913	1.00587	1.08589	0.623266	1.02785	0.74489	0.489741	0.792677	0.675577	0.883079	0.95003
H2L0I4	Lin-5 (Five) Interacting protein OS=Caenorhabditis elegans OX=6239 GN=lfi-1 PE=1 SV=2	lfi-1		cytoskeleton;nucleus		-2.74818	-2.31853	-1.24808	-5.68774	-1.58569	-2.54285	-5.68328	-5.81157	-4.44017	-1.61693	-2.25422	-1.33354	-5.45602	-4.19045	-5.56746	-5.59426	-2.53749	-5.63122	-1.15501	-5.29509	-5.20965	-5.37004	-5.53743	-5.44655
P46822	Kinesin light chain OS=Caenorhabditis elegans OX=6239 GN=klc-2 PE=1 SV=2	klc-2	cell cycle OR cell proliferation;cell organization and biogenesis;transport;developmental processes;other biological processes	cytoskeleton;nucleus;other cell component	cytoskeletal activity	-1.35338	0.126516	-0.418815	-0.686264	-0.256799	-0.320417	-0.0706882	-0.466412	-1.04874	0.0253045	0.329522	0.0311527	-0.717383	0.0122475	0.563296	-0.662622	-2.57757	-0.667492	0.308138	0.858904	0.171972	0.478601	0.707496	0.0865795
Q17624	Arrestin_C domain-containing protein OS=Caenorhabditis elegans OX=6239 GN=arrd-25 PE=1 SV=1	arrd-25	transport	other cell component		-0.205342	-0.314657	-0.796196	-0.555127	-0.738018	-0.87788	-0.545441	-0.74761	-0.545115	-0.267879	-0.409076	0.17331	-0.95914	-0.521024	-0.800214	-1.58421	-0.68352	-0.918771	0.500459	-0.0162678	-0.053813	0.231882	-0.0493839	0.227125
Q09582	Probable methionine synthase OS=Caenorhabditis elegans OX=6239 GN=metr-1 PE=3 SV=1	metr-1	other metabolic processes	cytosol	other molecular function	-0.475213	0.295961	-1.44983	-0.893784	-0.809661	-0.0437961	-1.3616	-0.186854	-0.987869	0.476623	0.198955	-0.788253	-0.363803	-0.458163	-1.98944	-0.691044	-0.493528	-0.407623	-1.1327	-1.98338	-0.982512	-1.87536	-1.88777	-1.7253
Q9NAB7	Amidase domain-containing protein OS=Caenorhabditis elegans OX=6239 GN=CELE_Y53F4B.18 PE=1 SV=1	Y53F4B.18		other membranes		-0.636255	-0.411639	-1.44342	-0.328773	-0.176638	-0.848757	-0.931429	-1.23727	-0.254233	-0.17616	-0.17322	-0.277674	-0.921002	-0.735399	-0.503608	-0.557497	-0.716705	-0.86243	-0.455438	-0.0722656	-0.244118	-0.192812	-0.0664734	0.145619
Q09607	Probable glutathione S-transferase gst-36 OS=Caenorhabditis elegans OX=6239 GN=gst-36 PE=3 SV=2	gst-36	other metabolic processes;other biological processes		other molecular function	1.07431	1.02806	1.20295	0.798879	0.922707	0.97265	1.07313	1.51602	0.999878	1.13753	0.674193	0.644291	1.86408	0.964556	1.40118	1.1836	1.68062	0.832694	1.09904	1.95682	1.23277	2.07251	1.48317	1.40876
Q21732	ATP synthase subunit e, mitochondrial OS=Caenorhabditis elegans OX=6239 GN=CELE_R04F11.2 PE=1 SV=1	R04F11.2	other metabolic processes;transport	other membranes;mitochondrion	transporter activity	2.48629	2.78704	2.37898	2.85812	2.3044	2.85886	2.40444	2.67902	2.48259	2.35878	2.41414	2.38003	2.37223	2.3396	2.12585	2.75424	2.12272	2.43455	2.86473	2.81393	2.69179	3.34976	2.71575	3.07629
O76630	ER membrane protein complex subunit 2 OS=Caenorhabditis elegans OX=6239 GN=emc-2 PE=1 SV=1	emc-2		other membranes;ER/Golgi		0.232157	0.388682	-0.69616	-0.503662	-0.0519905	-0.619243	-1.1785	-0.534603	-0.988908	-1.06457	-0.791225	-0.13797	-0.484477	-0.558431	-0.254365	-0.261353	-0.96881	-0.920761	0.632949	-0.0827242	-0.26209	0.177112	-1.69856	-0.793012
Q18885	Transcription factor BTF3 homolog OS=Caenorhabditis elegans OX=6239 GN=icd-1 PE=1 SV=1	icd-1	developmental processes;other biological processes	cytosol;mitochondrion;translational apparatus;nucleus		1.24146	1.33476	1.66676	1.80205	1.68605	1.44997	1.67652	2.0293	1.75019	1.63501	1.56896	1.59431	2.04581	1.53276	1.76297	1.8301	1.1466	1.36559	1.06002	1.23884	1.52376	0.4417	0.595767	1.19899
O45934	Uncharacterized protein OS=Caenorhabditis elegans OX=6239 GN=CELE_Y43F4B.5 PE=1 SV=1	Y43F4B.5	other metabolic processes		other molecular function	-0.826935	-0.506912	-0.661088	0.28062	-0.644763	-0.142657	-0.106993	-0.282339	-0.236953	-0.527594	-0.133552	0.161788	0.347798	-0.120741	0.286403	0.450835	0.325327	0.267645	-0.187217	-0.902331	-0.0639367	0.255342	0.144748	0.227532
P91194	Thioredoxin domain-containing protein OS=Caenorhabditis elegans OX=6239 GN=CELE_D2092.4 PE=1 SV=2	D2092.4		other membranes		-0.0967198	-0.521612	-0.572327	-0.873467	-0.488127	-0.0853852	-0.915961	-1.83247	-0.123792	-0.108489	0.0934549	-0.0794154	-0.245817	-0.405385	-0.679801	-0.480173	-0.137176	-0.341951	0.394967	0.665004	0.562526	1.01775	1.24997	0.913894
O61815	RNA helicase OS=Caenorhabditis elegans OX=6239 GN=B0511.6 PE=1 SV=2	B0511.6	RNA metabolism OR transcription;other metabolic processes	nucleus;other cell component	nucleic acid binding activity;other molecular function	-0.103322	-0.26776	-0.316255	-0.344056	0.484356	-0.212001	-1.0549	-0.0478335	-0.797729	0.0544899	0.142533	0.242765	-0.746557	-0.746176	-0.0274352	-0.452732	-0.610382	-0.97776	-0.202048	-0.292439	-0.505909	0.0106445	-0.876468	-0.293767
Q9N3F2	B3_4 domain-containing protein OS=Caenorhabditis elegans OX=6239 GN=CELE_Y54E10A.6 PE=1 SV=1	Y54E10A.6	protein metabolism;RNA metabolism OR transcription;other metabolic processes		nucleic acid binding activity;other molecular function	-0.184936	-0.0692975	-1.67861	-0.697134	0.0388385	-0.103554	-0.069599	-0.138464	-0.506683	0.168971	-0.768548	0.0787498	0.288989	0.354921	0.446116	0.390442	0.0420042	-0.344437	-0.212804	-0.923058	-0.183229	-0.963237	-0.38085	-1.14183
P91350	Nuclear Pore complex Protein OS=Caenorhabditis elegans OX=6239 GN=npp-6 PE=1 SV=2	npp-6	cell organization and biogenesis;other metabolic processes;transport;developmental processes;other biological processes	other membranes;nucleus	other molecular function	-1.21236	-2.53113	-2.80617	-1.65611	-1.45289	-1.6176	-1.55024	-1.89229	-1.08182	-0.19618	-1.12158	-1.16045	-2.6733	-2.18821	-1.41908	-1.91123	-2.01618	-1.83432	-1.5669	-1.49787	-1.42968	-1.46735	-0.442827	-0.609527
P49049	Intramembrane protease 2 OS=Caenorhabditis elegans OX=6239 GN=imp-2 PE=1 SV=1	imp-2	protein metabolism;other metabolic processes;other biological processes	other membranes;ER/Golgi	other molecular function	0.377651	-0.0878007	-0.0360777	-0.143695	-0.656024	0.342207	-1.06634	-0.434268	-0.41062	-0.243327	-0.00902652	-0.603849	3.19399	-2.0929	-2.2464	1.55427	-2.23406	-0.844779	-0.337306	0.3567	-0.986463	-0.0544528	-0.801527	-0.646804
H2L044	Prion-like-(Q/N-rich)-domain-bearing protein OS=Caenorhabditis elegans OX=6239 GN=pqn-52 PE=1 SV=1	pqn-52				0.584782	0.829231	1.11113	1.02746	0.898936	0.811171	0.694583	0.399133	0.340685	-1.02888	0.236998	-0.137164	0.0808997	0.170477	0.439499	0.174388	0.15924	0.260193	0.720269	-0.278521	0.945603	0.375837	-0.576609	0.444387
P43510	Cathepsin B-like cysteine proteinase 6 OS=Caenorhabditis elegans OX=6239 GN=cpr-6 PE=1 SV=1	cpr-6	protein metabolism;other metabolic processes	non-structural extracellular;other cytoplasmic organelle	other molecular function	-0.125238	0.427175	0.601758	0.65177	0.620184	0.376302	1.18435	1.38	1.22512	0.687561	0.990561	0.894738	0.186088	0.45372	0.361617	0.349238	-0.0283441	0.439973	0.324539	0.370128	0.321918	-0.297921	-0.249796	0.207812
Q95ZS5	Uncharacterized protein OS=Caenorhabditis elegans OX=6239 GN=CELE_F56A8.3 PE=1 SV=1	F56A8.3		other membranes		1.70904	2.00394	0.612167	1.17375	1.67103	0.896732	0.736881	0.983988	0.381955	0.769702	1.26808	0.245358	1.65293	1.33563	1.20511	1.42011	0.38393	1.13499	1.25618	1.70051	1.4773	1.11566	0.389953	1.63107
O45394	MOSC domain-containing protein OS=Caenorhabditis elegans OX=6239 GN=CELE_F22B8.7 PE=1 SV=2	F22B8.7	other biological processes	nucleus;other cell component	other molecular function	0.798747	0.0332	-0.152684	0.647047	0.693881	0.831307	0.103404	-0.198471	0.677529	0.760617	0.534791	0.638773	0.336058	0.449234	0.405476	0.727128	0.716934	0.725054	0.25487	0.326507	0.285155	0.574477	0.377086	0.613742
O44509	Complex I-ESSS OS=Caenorhabditis elegans OX=6239 GN=CELE_F42G8.10 PE=1 SV=1	F42G8.10		other membranes		1.60084	2.29877	1.79434	1.48099	1.69075	2.38387	0.549494	1.20775	0.706663	1.83283	1.41836	2.06199	1.54951	1.76364	0.707833	1.45966	1.18674	1.06922	1.65671	1.71343	0.79109	1.66448	0.857958	1.02571
O44408	GLH-binding kinase 1 OS=Caenorhabditis elegans OX=6239 GN=kgb-1 PE=1 SV=2	kgb-1	cell cycle OR cell proliferation;cell organization and biogenesis;protein metabolism;other metabolic processes;stress response;signal transduction;other biological processes	nucleus;other cell component	kinase activity;other molecular function	0.0783159	-0.347711	-0.167771	-0.981263	0.0765767	0.143204	-0.0289729	-0.201197	0.299134	0.418989	0.189169	0.210133	0.371174	0.264726	0.328789	0.656693	0.454903	0.592985	0.379872	0.438946	0.496203	0.19794	0.579681	0.592851
P34355	Probable peroxisomal acyl-coenzyme A oxidase 1.5 OS=Caenorhabditis elegans OX=6239 GN=acox-1.5 PE=3 SV=1	acox-1.5	other metabolic processes;other biological processes	other cytoplasmic organelle	other molecular function	-1.13355	-1.19369	-0.60497	-1.38745	-0.604004	-1.44107	-1.35963	-0.942005	-0.845855	-0.994984	-1.16612	-1.30191	-0.338408	-0.384799	-0.773818	-0.322358	-0.663208	-1.14917	-1.65672	-1.90684	-1.51548	-1.79251	-1.19863	-1.49399
G5EEH9	Nuclear pore complex protein Nup98-Nup96 OS=Caenorhabditis elegans OX=6239 GN=npp-10 PE=1 SV=1	npp-10	cell cycle OR cell proliferation;cell organization and biogenesis;transport;developmental processes;other biological processes	other membranes;nucleus;other cell component	nucleic acid binding activity;other molecular function	-0.853289	-1.17137	-5.86797	-1.24494	-0.932873	-0.624511	-0.568719	-0.948655	-0.283698	-0.317587	-0.600481	0.1994	-1.00378	-1.04783	-1.42909	-0.68475	-1.29183	-0.853312	-1.1709	-0.116715	-0.625963	-0.70578	-2.1833	-0.226413
Q19162	60S ribosomal protein L11-2 OS=Caenorhabditis elegans OX=6239 GN=rpl-11.2 PE=3 SV=1	rpl-11.2	protein metabolism;other metabolic processes	cytosol;translational apparatus;nucleus	nucleic acid binding activity;other molecular function	5.22137	5.09481	5.36449	5.67086	5.58528	5.66816	4.96452	5.24025	5.34335	5.66125	5.5749	5.73442	4.66718	4.77437	4.62391	4.97251	4.72186	4.9076	5.35733	5.13199	5.03822	5.33049	4.78809	5.32772
H2L045	Tensin homolog OS=Caenorhabditis elegans OX=6239 GN=tns-1 PE=1 SV=2	tns-1	other biological processes	other cell component	other molecular function	-2.31222	-2.0153	-2.23089	-2.33736	-1.87206	-2.00503	-2.86933	-2.6268	-2.16523	-3.14501	-2.1223	-1.71925	-1.90913	-1.51736	-2.54219	-2.12559	-1.50445	-1.53392	-2.05942	-2.22557	-1.51052	-1.7782	-1.50602	-1.91938
O62203	Pharyngeal muscle protein 2 OS=Caenorhabditis elegans OX=6239 GN=phm-2 PE=1 SV=3	phm-2	other biological processes	nucleus	nucleic acid binding activity	-0.597927	0.912987	-0.246457	-0.485663	0.326351	-0.565468	1.01234	0.812395	0.42301	0.197832	-0.0601455	0.0796907	-0.88698	0.744096	-0.810379	-0.0946036	-1.33455	-0.758539	-0.406373	0.198551	1.02563	0.365909	0.124218	-0.624895
P90761	Putative stoned B-like protein OS=Caenorhabditis elegans OX=6239 GN=unc-41 PE=3 SV=2	unc-41	transport;other biological processes	ER/Golgi;other cell component	other molecular function	-0.439268	-1.57346	-1.25984	-1.17545	-1.22484	-0.59965	-0.904233	1.47716	0.669499	-0.0331472	0.381987	-1.24782	-1.0926	0.239731	-0.820306	-2.52204	-4.8304	-1.3321	-1.04334	-0.2602	-2.19562	-2.79104	-2.21947	-1.58746
D7SFI3	Uncharacterized protein OS=Caenorhabditis elegans OX=6239 GN=C02D5.4 PE=1 SV=1	C02D5.4	other metabolic processes;other biological processes	other cell component	other molecular function	-0.70117	-1.91759	-0.925639	-0.750469	-0.391589	-0.438023	-0.533616	-0.224635	-0.0358644	-0.795832	-0.405237	-0.38159	-0.216192	-0.319973	-0.165199	-0.167715	-0.372192	-0.0647112	-0.404756	-0.337329	-0.233262	-0.210951	0.267064	-0.73556
Q9XX15	Ribosomal RNA small subunit methyltransferase nep-1 OS=Caenorhabditis elegans OX=6239 GN=Y39A1A.14 PE=3 SV=1	Y39A1A.14	RNA metabolism OR transcription;other metabolic processes	nucleus;other cell component	nucleic acid binding activity;other molecular function	0.1154	-0.874001	-1.26493	-1.09599	-0.762965	-1.07147	-0.578512	-0.809207	-1.07753	-0.712197	-0.88816	-1.08242	-0.851838	-0.777215	-0.980321	0.383001	-0.300284	-0.628665	-0.878304	-1.21905	-1.38372	-1.54853	-0.801443	-1.49723
Q23495	HEAT repeat-containing protein 1 homolog OS=Caenorhabditis elegans OX=6239 GN=toe-1 PE=3 SV=1	toe-1	RNA metabolism OR transcription;other metabolic processes;other biological processes	nucleus;other cell component	nucleic acid binding activity	-0.347156	-0.431688	-0.724107	-0.462796	-0.193785	-0.262774	-0.967421	-1.06011	-0.503105	-0.204654	-0.316665	-0.285125	-0.828145	-1.17438	-0.732619	-0.411621	-0.807249	-0.706396	-0.553365	-0.520465	-0.568177	-0.372485	-0.464789	-0.430211
Q20875	Pre-mRNA-splicing factor ATP-dependent RNA helicase ddx-15 OS=Caenorhabditis elegans OX=6239 GN=ddx-15 PE=3 SV=1	ddx-15	RNA metabolism OR transcription;other metabolic processes	nucleus	nucleic acid binding activity;other molecular function	-0.0246698	-0.37831	-0.204149	-0.199567	-0.0143475	0.0551603	-0.222508	-0.32746	-0.342858	0.1394	-0.0423557	-0.306518	-0.307051	-0.445626	-0.636769	-0.240739	-0.147219	-0.465015	-0.071395	-0.124642	-0.411267	-0.272652	-0.247669	0.0526399
Q21086	Guanine nucleotide-binding protein-like 3 homolog OS=Caenorhabditis elegans OX=6239 GN=nst-1 PE=3 SV=1	nst-1	developmental processes;other biological processes	nucleus	other molecular function	-0.699978	-1.18966	-0.728166	-0.621185	-0.124321	0.0545883	-1.25344	-0.340202	0.0392718	0.627735	0.402137	0.580353	-1.11075	-0.482723	-1.48284	-0.321994	-0.96902	-0.241589	0.136936	-0.459378	-0.405621	0.182289	-0.214258	-0.197975
O18687	Cytochrome c oxidase polypeptide VIIc OS=Caenorhabditis elegans OX=6239 GN=cox-7c PE=1 SV=2	cox-7c	other metabolic processes	other membranes;mitochondrion		3.48208	3.01637	3.00163	3.37047	2.86381	3.409	2.18363	2.27817	2.6948	2.71273	2.95852	2.72753	2.31105	2.27998	2.26707	2.37428	2.36006	1.942	2.81658	1.90963	2.1838	2.39953	1.65452	2.80261
P30632	ATPase asna-1 OS=Caenorhabditis elegans OX=6239 GN=asna-1 PE=1 SV=1	asna-1	cell organization and biogenesis;transport;other biological processes	ER/Golgi;other cell component	other molecular function	1.38601	0.942022	0.599683	0.701355	1.39472	1.06385	0.609845	1.01289	0.352008	-1.89899	1.03573	1.06605	-0.0356757	0.737203	0.905799	0.986137	-0.1628	0.724329	-0.335577	0.748947	0.638263	-0.461309	-0.186333	0.97145
Q19070	Eft-1 protein OS=Caenorhabditis elegans OX=6239 GN=eft-1 PE=3 SV=1	eft-1			other molecular function	-0.893317	-1.13559	-1.1145	-1.36914	-0.479644	-0.790763	-1.06255	-0.754923	-0.492215	0.283172	0.100984	0.239036	-1.25079	-1.33269	-1.43496	-0.842257	-1.16059	-1.21608	0.106309	-0.789611	-0.667241	-0.0433743	-0.257048	-0.229843
Q17872	Nuclear Pore complex Protein OS=Caenorhabditis elegans OX=6239 GN=npp-23 PE=1 SV=2	npp-23		nucleus;other cell component		-1.51324	-1.18837	-1.31918	-1.09146	-0.511832	-0.982	-1.01947	-1.25423	-0.709784	-0.745218	-0.827131	-0.92088	-1.00535	-1.40616	-1.10988	-0.649287	-0.907885	-0.83523	-0.898867	-0.407719	-0.719973	-0.639173	-0.173894	-0.522226
H1UBL0	ZO-1 (Zonula Occludens tight junctional protein) Ortholog OS=Caenorhabditis elegans OX=6239 GN=zoo-1 PE=1 SV=1	zoo-1	cell adhesion;cell organization and biogenesis;developmental processes;other biological processes	plasma membrane;other membranes;other cell component	other molecular function	-1.96952	-2.35412	-2.13774	-1.99785	-1.40497	-3.30583	-2.24999	-2.47778	-1.589	-1.98317	-3.31741	-2.93463	-1.80781	-1.10119	-0.968605	-1.39528	-2.6952	-1.91621	-1.01099	-1.28437	-0.225141	-0.534867	-0.745904	-1.01189
A0A163UT65	DeHydrogenases, Short chain OS=Caenorhabditis elegans OX=6239 GN=dhs-11 PE=1 SV=1	dhs-11			other molecular function	-1.20538	-1.20078	-1.41115	-0.852328	-0.206278	-1.00289	-1.79987	-1.78075	-1.18522	-1.27345	-1.98806	-1.62948	-1.88993	-1.81087	-2.61737	-1.54211	-2.02759	-1.55287	-1.80965	-1.59259	-1.08925	-2.10889	-1.97955	-0.974332
Q20938	Probable 26S proteasome regulatory subunit rpn-6.1 OS=Caenorhabditis elegans OX=6239 GN=rpn-6.1 PE=2 SV=2	rpn-6.1	cell organization and biogenesis;protein metabolism;other metabolic processes;other biological processes	nucleus;other cell component	other molecular function	0.770339	1.06378	0.571525	0.914627	1.01269	1.27519	1.34573	0.769145	1.00258	0.941318	1.52957	1.21824	1.69836	0.962577	0.816502	1.41399	0.488938	1.61961	0.579007	0.587031	0.598006	0.597805	0.407973	0.827914
O62415	Lysozyme-like protein 1 OS=Caenorhabditis elegans OX=6239 GN=lys-1 PE=2 SV=1	lys-1	other metabolic processes;stress response;signal transduction	other cell component	other molecular function	0.792884	0.864663	1.76768	0.46975	0.765202	1.01181	-0.998666	-0.438751	0.0289414	0.138299	0.129587	0.883758	-0.711221	-0.305068	-0.022742	-0.686136	1.14975	-0.310167	-1.12607	-1.4528	-1.49151	-0.383361	-0.309109	-2.21869
O45228	Proline dehydrogenase 1, mitochondrial OS=Caenorhabditis elegans OX=6239 GN=prdh-1 PE=2 SV=2	prdh-1	other metabolic processes	mitochondrion	other molecular function	-1.05067	-0.642048	-1.57672	-0.935929	-2.51601	-2.49512	-1.18202	-1.35567	-1.11888	-1.73002	-1.00966	-0.880452	-0.333266	-0.499104	-0.8258	-1.0982	-0.945997	-0.511896	-0.812636	-0.322091	-0.464841	-0.701498	-0.61734	-0.952148
O44566	Uncharacterized protein OS=Caenorhabditis elegans OX=6239 GN=CELE_W03F8.4 PE=1 SV=1	W03F8.4	cell organization and biogenesis;DNA metabolism;RNA metabolism OR transcription;other metabolic processes	cytosol;nucleus;other cell component		-1.1617	-1.56087	-1.5234	-1.3226	-0.941913	-1.33366	-1.06283	-0.702113	-0.697308	-0.670037	-0.867626	-0.841619	-1.1355	-0.956153	-0.397379	-0.774717	0.00470244	-0.630204	-0.644816	-0.377405	-0.153266	-0.137455	-0.10779	-0.667066
Q23223	mRNA transport homolog 4 OS=Caenorhabditis elegans OX=6239 GN=mtr-4 PE=3 SV=1	mtr-4	RNA metabolism OR transcription;other metabolic processes	nucleus	nucleic acid binding activity;other molecular function	-0.0450831	0.0262138	-0.402461	-0.128027	-0.167638	-1.63552	-0.452801	-0.595042	-0.0348069	-0.332797	-0.274335	0.143948	-0.105608	-0.358361	-0.100829	-0.182687	-0.532429	-0.272042	-0.168377	-0.103858	-0.272778	-0.38228	-0.28503	-0.255873
P90789	NADH dehydrogenase [ubiquinone] 1 beta subcomplex subunit 7 OS=Caenorhabditis elegans OX=6239 GN=D2030.4 PE=3 SV=1	D2030.4		other membranes;mitochondrion		2.3557	2.34733	2.20876	2.35122	2.09128	2.38654	1.69463	2.03326	1.91759	2.21292	2.17366	2.18456	1.96301	2.38044	2.0385	1.87412	2.38487	1.95418	2.46259	1.5159	1.72846	2.12747	0.934357	1.66318
Q17335	Alcohol dehydrogenase class-3 OS=Caenorhabditis elegans OX=6239 GN=H24K24.3 PE=1 SV=1	H24K24.3	other metabolic processes	cytosol;other cell component	other molecular function	1.15591	1.58761	1.34037	1.27787	0.94152	1.04705	1.51914	1.90488	1.29641	1.07879	1.22138	1.2032	1.59669	1.72262	1.59689	1.64754	0.773483	1.45258	1.08656	1.07892	0.94362	0.664847	0.796595	0.812582
Q17539	Methyltranfer_dom domain-containing protein OS=Caenorhabditis elegans OX=6239 GN=C01B10.8 PE=1 SV=1	C01B10.8				-0.322593	-0.64146	-1.62208	-0.937091	-0.319732	-0.397145	-1.39231	-1.23592	-0.931771	-2.00511	-0.393087	-0.734093	-0.914451	-1.92113	-1.0507	-0.886535	-0.865571	-0.645899	-1.19524	-1.20432	-1.36862	-1.45041	-1.4057	-0.815977
Q17489	Uncharacterized protein OS=Caenorhabditis elegans OX=6239 GN=unc-44 PE=1 SV=2	unc-44_Q17489	cell organization and biogenesis;developmental processes	plasma membrane;other membranes	other molecular function	-0.83291	-0.266485	0.274516	-0.985206	-0.988603	-0.76696	-1.16614	-1.11824	-0.720184	0.41256	-0.130132	0.228269	-1.26803	-0.730579	-0.199734	-0.492882	0.231658	-0.306666	-0.624213	0.511419	-0.872304	-0.715162	-0.536706	-0.586523
Q9NAN1	SUMO-activating enzyme subunit uba-2 OS=Caenorhabditis elegans OX=6239 GN=uba-2 PE=3 SV=3	uba-2	protein metabolism;other metabolic processes;developmental processes	nucleus;other cell component	other molecular function	-1.46318	-1.14261	-1.55882	-2.92806	-1.31025	-1.50038	-1.12246	-3.28397	-0.952265	-1.00786	-0.990871	-1.17815	-1.42858	-1.75734	-1.7006	-0.808658	-1.33449	-2.23076	-0.331034	-0.522869	-0.205294	-0.481947	-0.352754	-0.507161
Q23624	PKS_ER domain-containing protein OS=Caenorhabditis elegans OX=6239 GN=CELE_ZK829.7 PE=1 SV=2	ZK829.7	other metabolic processes		other molecular function	0.940869	1.03488	0.220482	0.0771123	0.135653	-0.0244602	-0.73015	-0.165559	-0.187281	-1.30215	0.171742	-0.097737	0.861185	0.562938	0.981806	0.496789	0.556124	0.331199	0.854876	1.29534	0.805508	1.1423	0.725626	0.999564
Q95008	Proteasome subunit alpha type-5 OS=Caenorhabditis elegans OX=6239 GN=pas-5 PE=1 SV=1	pas-5	protein metabolism;other metabolic processes	nucleus;other cell component		-0.334158	-0.335185	-1.27793	-0.674456	-0.0497781	-0.337889	-0.682635	-1.35987	-0.621748	-0.776781	-0.847877	-0.754609	-0.770568	-1.50069	-0.551892	-0.571048	-0.578948	-0.608406	-1.21821	-1.83444	-1.329	-1.34326	-1.0733	-0.964398
P61866	60S ribosomal protein L12 OS=Caenorhabditis elegans OX=6239 GN=rpl-12 PE=3 SV=1	rpl-12	protein metabolism;other metabolic processes;other biological processes	cytosol;translational apparatus	nucleic acid binding activity;other molecular function	5.13685	5.41846	5.2367	5.51449	5.37218	5.35624	5.28765	5.47386	5.0895	5.20554	5.42295	5.4753	5.44504	5.87167	5.38711	5.52282	5.4264	5.44044	5.35333	4.74014	4.97821	5.08589	4.79616	4.47676
Q9U1Y6	DeHydrogenases, Short chain OS=Caenorhabditis elegans OX=6239 GN=dhs-24 PE=1 SV=3	dhs-24	other metabolic processes	other membranes;mitochondrion	other molecular function	-0.401979	-0.0643582	-0.181642	-0.0384373	0.176532	0.169582	0.035257	-0.0201573	-0.174656	-0.411555	0.0778634	-0.139579	0.140589	0.1899	0.0738867	0.139246	0.245887	-0.0636003	-0.0629372	0.275814	0.16914	0.0419126	0.34008	-0.0390583
O01864	NRD (Yeast Nuclear pre-mRNA Down-regulation) homolog OS=Caenorhabditis elegans OX=6239 GN=nrd-1 PE=1 SV=2	nrd-1	RNA metabolism OR transcription;other metabolic processes	nucleus	nucleic acid binding activity;other molecular function	-2.11872	-1.88685	-4.12309	-2.18365	-1.73337	-2.30349	-1.50706	-1.76023	-1.31356	-1.9351	-0.522326	-0.869788	-1.82365	-2.22287	-1.36079	-2.7461	-3.19545	-1.40788	-0.665978	-0.00162113	0.476059	0.340724	0.128542	0.0117019
Q9XXR4	TransThyretin-Related family domain OS=Caenorhabditis elegans OX=6239 GN=ttr-24 PE=1 SV=1	ttr-24		non-structural extracellular;other cell component		2.3077	2.90339	2.87135	2.54935	2.79168	2.21738	3.23293	3.29504	2.40256	1.8953	2.59446	2.21942	3.28427	3.22147	3.17798	3.13657	2.6523	2.96335	2.8306	3.06355	3.15631	2.8511	2.37051	2.33695
O16303	DNaJ domain (Prokaryotic heat shock protein) OS=Caenorhabditis elegans OX=6239 GN=dnj-19 PE=1 SV=1	dnj-19	stress response;other biological processes	other membranes;cytosol	other molecular function	0.464719	0.296725	0.108758	-1.28184	1.08235	0.747562	1.17044	0.559824	-1.90182	1.20035	0.904867	1.20134	-0.426084	-2.41829	0.493573	1.16101	0.029326	0.985791	-0.22485	-5.2294	-0.165524	0.0581703	-3.00353	0.183655
G5ED08	PHB domain-containing protein OS=Caenorhabditis elegans OX=6239 GN=unc-1 PE=1 SV=1	unc-1	other biological processes	plasma membrane;other membranes;other cell component		-1.54229	-2.95444	-3.38027	-2.93626	-3.53279	-1.15499	-0.481331	-3.14167	-1.37098	-1.09448	-0.869946	-1.03542	-3.28077	-1.28939	-0.684608	-1.20661	-1.42977	-3.74888	-0.526541	0.494186	-0.599094	-0.489947	-0.933983	-0.645802
O61967	Protein lap1 OS=Caenorhabditis elegans OX=6239 GN=let-413 PE=1 SV=3	let-413	cell adhesion;cell organization and biogenesis;transport;developmental processes;other biological processes	plasma membrane;other membranes;other cell component		-1.36499	-1.80972	-2.93748	-1.935	-1.70009	-2.18819	-3.14404	-5.79094	-0.945177	-0.765106	-0.987489	-1.61926	-3.08029	-3.44982	-2.74164	-1.82736	-1.55994	-2.04302	-1.51706	-1.00963	-1.16979	-0.501114	-0.671029	-0.20153
G5EDB7	Glutamic acid decarboxylase OS=Caenorhabditis elegans OX=6239 GN=unc-25 PE=1 SV=1	unc-25	cell-cell signaling;other metabolic processes	ER/Golgi;other cell component	other molecular function	-3.97262	-5.2223	-5.74236	-5.91855	-5.67171	-5.67712	-0.0463675	-0.722819	0.446901	1.15761	0.651152	0.412754	-4.9905	-5.90837	-5.49695	-3.61434	-5.60324	-5.47392	-4.31511	-5.32003	-2.02618	-2.62419	-0.946167	-2.69483
Q8TA83	DnaJ homolog dnj-10 OS=Caenorhabditis elegans OX=6239 GN=dnj-10 PE=3 SV=1	dnj-10	cell organization and biogenesis;stress response;developmental processes;other biological processes	mitochondrion	other molecular function	5.83844	1.82953	1.60469	2.964	2.3307	2.24289	2.35824	3.78372	2.13946	1.82017	3.66474	2.68473	2.05478	2.12521	1.24306	2.66937	2.59018	3.52314	2.84136	1.11919	2.57439	1.32014	0.9079	2.33037
Q95YD1	Gln-synt_C domain-containing protein OS=Caenorhabditis elegans OX=6239 GN=gln-1 PE=1 SV=2	gln-1	other metabolic processes	other cell component	other molecular function	-0.584809	-0.528123	-1.50906	-0.438135	-0.118147	-0.400811	-0.290677	0.336357	-0.110126	-0.051029	-0.0331101	-0.110662	-0.328324	-0.43093	-0.244748	-0.101525	-0.100654	0.124681	0.494358	0.581977	0.718279	0.0193587	0.531303	0.528609
Q966L5	Serrate RNA effector molecule homolog OS=Caenorhabditis elegans OX=6239 GN=E01A2.2 PE=3 SV=1	E01A2.2	RNA metabolism OR transcription;other metabolic processes	nucleus		-1.77024	-1.91534	-1.42794	-1.49077	-1.36654	-1.51448	-0.610669	-0.486949	-0.70405	-0.989125	-0.875315	-0.804646	-0.943925	-0.178463	-0.762537	-1.46927	-1.14677	-0.403172	-1.11501	-0.874186	-0.119914	-0.985098	-0.387539	-0.590712
K8ESE2	Gamma-cystathionase OS=Caenorhabditis elegans OX=6239 GN=cth-1 PE=1 SV=1	cth-1	other metabolic processes	other cell component	other molecular function	2.55348	2.3416	1.56095	1.65281	2.38104	2.33335	1.15188	1.23534	1.98375	2.16197	1.20945	1.95046	2.47079	2.72555	2.94997	2.83513	2.6595	2.16922	-1.00671	1.18312	0.982717	0.143561	0.445379	1.1884
G5EF48	TLC domain-containing protein fld-1 OS=Caenorhabditis elegans OX=6239 GN=fld-1 PE=1 SV=1	fld-1	cell organization and biogenesis;other biological processes	plasma membrane;other membranes		-5.74562	-5.5563	-5.98601	-2.87122	-5.59425	-3.09769	-3.38111	-3.23075	-2.93909	-5.66692	-2.41361	-2.81823	-5.36039	-2.96553	-5.57334	-5.71349	-5.55676	-5.58902	-1.27909	-2.59547	-1.51614	-1.65233	-2.21789	-0.646603
Q9NAG5	Uncharacterized protein OS=Caenorhabditis elegans OX=6239 GN=CELE_Y48C3A.3 PE=1 SV=1	Y48C3A.3		other cell component		0.284765	1.11306	-1.47404	-1.81173	-0.195343	-1.25277	-1.77805	-1.90593	-1.90192	-1.95172	-1.97689	-1.93088	0.610829	-0.27687	0.157909	-0.432193	-1.68759	-1.81463	0.303348	0.839175	-0.247781	-0.136953	-1.30119	-0.743335
Q22875	Leucine-rich repeat protein soc-2 OS=Caenorhabditis elegans OX=6239 GN=soc-2 PE=1 SV=3	soc-2	developmental processes;signal transduction;other biological processes		other molecular function	-1.49023	-2.33701	-2.66855	-0.674863	-0.753171	-1.75871	-0.341049	-1.71674	-0.194529	0.0110538	-1.18284	-0.329307	-1.73612	-2.15724	-1.55645	-1.17177	-1.28812	-0.337584	-1.8885	-0.654224	-1.5656	-0.533612	-1.40376	-0.432088
Q18486	Atypical kinase coq-8, mitochondrial OS=Caenorhabditis elegans OX=6239 GN=coq-8 PE=3 SV=2	coq-8	other metabolic processes	other membranes;mitochondrion	kinase activity;other molecular function	-0.545179	-0.366669	-0.893258	-0.452695	-0.321235	-0.450155	-0.411728	-1.12942	-0.415492	-0.358667	-0.500483	-0.443891	-0.291197	-0.313732	-0.487994	-0.143272	-0.859051	-0.313409	-0.658897	-0.770419	-0.714385	-1.06412	-0.981472	-0.512949
A0A2K5ATN2	Ribosomal protein S6 kinase OS=Caenorhabditis elegans OX=6239 GN=rskn-2 PE=1 SV=1	rskn-2	signal transduction		kinase activity;other molecular function	-1.4936	-0.972766	-2.18165	-1.6758	-1.08249	-1.59657	-0.376465	-0.962435	-0.396757	0.217396	-0.461351	-0.519699	-0.419261	-0.995765	-1.35321	-0.209133	-1.10907	-0.234821	-0.0393617	-0.103091	-0.303781	-0.497109	0.0724197	-0.108812
Q9XU97	Uncharacterized protein OS=Caenorhabditis elegans OX=6239 GN=CELE_F44E5.1 PE=1 SV=1	F44E5.1				4.41234	4.79202	4.06698	4.3156	4.3329	4.52314	3.96164	4.14751	4.02402	3.89465	4.23416	3.95883	4.33486	4.26014	4.28495	4.43809	4.01734	4.17632	4.52105	4.56155	4.47808	4.61073	4.1569	4.78875
Q09596	Probable glutathione S-transferase 5 OS=Caenorhabditis elegans OX=6239 GN=gst-5 PE=1 SV=1	gst-5	other metabolic processes		other molecular function	-0.24967	-0.0992636	-0.493445	-0.604455	-0.230406	0.301142	0.567937	0.310267	0.749622	0.695482	-0.318525	0.867808	0.495239	0.953112	0.894986	0.85117	-0.185848	0.877902	1.15557	1.11184	0.928694	0.374032	1.30214	1.00564
O01815	Dihydroorotate dehydrogenase (quinone), mitochondrial OS=Caenorhabditis elegans OX=6239 GN=dhod-1 PE=1 SV=1	dhod-1	other metabolic processes	other membranes;mitochondrion	other molecular function	0.420376	0.145364	-0.765116	0.0328345	0.259761	0.219066	-0.429911	-1.28777	-0.718211	0.292384	-0.0575623	-0.0586143	-0.946519	-0.283604	-0.549783	0.242665	-0.392716	-0.106135	-0.373873	-1.42097	-0.464115	-0.646636	-1.42484	-0.169625
G5EFC4	Cell Division Cycle related OS=Caenorhabditis elegans OX=6239 GN=cdc-5l PE=1 SV=1	cdc-5l	RNA metabolism OR transcription;other metabolic processes;other biological processes	nucleus;other cell component	nucleic acid binding activity;other molecular function	-1.46988	-2.79741	-1.29627	-2.11159	-1.73155	-1.2808	-2.25849	-2.43611	-1.7866	-0.592242	-0.548929	-0.460615	-1.93243	-1.14706	-1.47075	-1.70098	-1.72219	-1.88166	-0.239935	-0.732501	-0.237593	-0.586337	-0.647266	-1.0972
G5ED34	Dynein light intermediate chain OS=Caenorhabditis elegans OX=6239 GN=dli-1 PE=1 SV=1	dli-1	cell organization and biogenesis;transport;other biological processes	cytoskeleton;other cell component	other molecular function	-0.156323	-0.348416	-0.666387	-0.34776	-0.595457	-0.615663	-0.968434	-0.67384	0.229318	-0.0184245	-0.214149	-0.191012	-0.0145323	-0.323338	-0.132466	-0.0367175	-0.23159	-0.166072	-0.928956	-0.474738	-0.505019	-0.532804	-0.507001	-0.579098
O61880	Uncharacterized protein OS=Caenorhabditis elegans OX=6239 GN=CELE_F59B1.2 PE=1 SV=1	F59B1.2				1.87853	1.84245	2.36872	2.21757	2.80892	1.7534	2.86896	2.75093	2.30198	1.78717	2.21613	1.95145	3.21436	3.60276	3.26074	3.08856	2.39663	3.09743	2.89958	2.43677	3.22956	1.74678	1.61989	2.2896
O16259	Stress-induced-phosphoprotein 1 OS=Caenorhabditis elegans OX=6239 GN=sti-1 PE=1 SV=1	sti-1	stress response;other biological processes	other cell component	other molecular function	1.56298	0.35994	2.83504	2.73659	1.04206	2.00176	2.87212	2.64662	2.53114	2.65503	2.13749	2.11659	2.46577	2.92385	2.71689	1.97429	2.29787	1.87655	2.59687	2.84019	1.66763	1.52541	2.60859	2.2969
H2KZ18	AMP deaminase OS=Caenorhabditis elegans OX=6239 GN=ampd-1 PE=1 SV=1	ampd-1	other metabolic processes	cytosol	other molecular function	-3.94831	-2.1337	-3.44263	-2.04082	-1.77365	-2.89192	-1.00644	-5.60467	-0.724249	-0.222781	-0.495735	-0.669471	-1.01818	-1.09103	-1.90438	-2.08245	-2.33198	-1.50128	-5.46844	-3.53619	-3.01132	-3.17329	-3.57907	-5.29001
Q21338	Transcription elongation factor SPT5 OS=Caenorhabditis elegans OX=6239 GN=spt-5 PE=3 SV=3	spt-5	RNA metabolism OR transcription;other metabolic processes;other biological processes	nucleus;other cell component	nucleic acid binding activity	-1.84996	-1.60092	-3.50487	-2.01752	-1.2709	-3.84944	-0.841003	-1.23268	-0.859758	-0.548322	-1.49984	-0.81332	-1.25719	-0.607261	-0.288768	-0.0872231	-1.18572	-0.534877	-0.253074	-1.2543	-1.02845	-1.74532	-1.81879	-1.50848
Q9XVS2	SUPpressor OS=Caenorhabditis elegans OX=6239 GN=sup-46 PE=1 SV=1	sup-46	stress response	nucleus;other cell component	nucleic acid binding activity	-1.63009	-1.34903	-1.50565	-1.26358	-0.725129	-1.27956	-1.45645	-1.48113	-1.15916	-0.869317	-1.09538	-0.897082	-1.97262	-1.92685	-2.19025	-1.41063	-1.4162	-1.15537	-0.349282	-0.23543	-0.142575	0.695816	-0.490987	-0.370613
Q21230	Eukaryotic translation initiation factor 2 subunit 2 OS=Caenorhabditis elegans OX=6239 GN=eif-2beta PE=3 SV=4	eif-2beta	cell organization and biogenesis;protein metabolism;other metabolic processes;other biological processes	other cell component	nucleic acid binding activity;other molecular function	-0.00679045	0.0538325	0.33448	-0.267715	0.178523	0.0970423	-0.194007	0.0242102	0.224972	0.538174	0.185	0.349762	0.099816	-0.0150724	0.0413302	0.00547599	0.250657	0.103913	0.0197271	0.185823	0.0251083	0.628966	0.612056	-0.136646
Q09979	SCP2 domain-containing protein OS=Caenorhabditis elegans OX=6239 GN=dhs-6 PE=1 SV=3	dhs-6		mitochondrion;other cytoplasmic organelle	other molecular function	-0.461097	0.00961415	0.189437	0.0686605	-0.0420971	-0.720823	0.499573	0.592581	0.770888	0.101908	0.41206	0.597343	0.588214	1.09934	2.3564	0.818833	0.763081	0.510646	-0.147609	1.82242	1.60564	1.07403	1.19683	0.245893
O62146	Putative phospholipase B-like 2 OS=Caenorhabditis elegans OX=6239 GN=F09B12.3 PE=1 SV=2	F09B12.3	other metabolic processes	non-structural extracellular	other molecular function	0.912389	0.566245	0.516693	0.773647	0.79483	0.774535	0.433803	0.635284	0.589731	0.508697	0.104632	0.544339	1.29275	0.6446	1.16569	1.45912	0.803145	1.19789	0.784962	0.875762	1.04543	0.782061	0.962897	1.2988
O02141	Uncharacterized protein OS=Caenorhabditis elegans OX=6239 GN=C46G7.2 PE=1 SV=1	C46G7.2		cytoskeleton		1.14181	1.17317	1.91186	0.866002	1.1048	1.0349	-2.24688	-0.881995	-0.738626	-0.125892	0.414156	1.12468	-1.05347	-0.511316	-1.90908	-1.12348	1.26969	-0.709431	0.624988	-1.83001	-0.602647	0.935789	-0.44392	-0.700487
G5ED89	Deacetylase Complex Protein OS=Caenorhabditis elegans OX=6239 GN=dcp-66 PE=1 SV=2	dcp-66	cell organization and biogenesis;stress response;other biological processes	nucleus	nucleic acid binding activity;other molecular function	-5.79054	-3.63724	-5.73512	-5.69161	-3.1497	-5.5972	-2.64489	-2.3549	-1.1366	-1.99256	-1.11339	-1.30608	-3.45521	-2.76249	-2.79427	-3.01159	-5.60438	-2.78845	-2.2289	-2.05512	-1.39033	-2.62106	-2.35984	-2.13599
Q17473	TransThyretin-Related family domain OS=Caenorhabditis elegans OX=6239 GN=ttr-18 PE=1 SV=1	ttr-18		non-structural extracellular;other cell component		2.27015	2.66161	2.5647	2.59952	2.77353	2.41777	3.41188	3.45344	2.78659	2.10532	2.7232	2.49521	3.45053	3.69475	3.36068	3.39047	3.00756	3.26402	3.56722	3.50251	3.78459	3.36287	3.08517	3.18183
G5EG13	DeHydrogenases, Short chain OS=Caenorhabditis elegans OX=6239 GN=dhs-12 PE=1 SV=1	dhs-12			other molecular function	-2.07233	-1.93519	-1.66027	-1.87511	-1.50355	-2.22284	-1.71802	-2.15702	-1.93925	-2.19348	-1.97784	-3.344	-1.11354	-1.56949	-1.43657	-1.83563	-3.97102	-1.85735	-1.81773	-1.47448	-1.41019	-2.12084	-2.02513	-1.66341
H2KYQ5	Glycogenin-1 OS=Caenorhabditis elegans OX=6239 GN=gyg-1 PE=1 SV=1	gyg-1	other metabolic processes	other cell component	other molecular function	-0.546942	0.254977	0.39097	-0.126731	0.175515	-0.0816682	0.46822	0.835411	1.14867	1.0393	0.97757	1.0335	0.900594	0.00251845	0.942571	0.963107	-0.346396	0.113471	-0.0583696	0.39965	0.268373	-0.191806	0.275698	0.196999
Q93873	Probable NADH dehydrogenase [ubiquinone] iron-sulfur protein 2, mitochondrial OS=Caenorhabditis elegans OX=6239 GN=gas-1 PE=3 SV=2	gas-1	other metabolic processes;transport;other biological processes	other membranes;mitochondrion;other cell component	transporter activity;other molecular function	-0.14556	0.692826	-0.182626	1.015	0.346895	1.02879	-0.474253	-0.457196	0.30768	0.982537	0.798237	0.993546	-0.396677	-1.30787	-0.445954	-1.30037	0.581179	0.629313	1.02217	-0.366015	0.0294819	1.31384	1.08426	0.326505
Q9TZC4	Integrin-linked protein kinase homolog pat-4 OS=Caenorhabditis elegans OX=6239 GN=pat-4 PE=1 SV=1	pat-4	cell adhesion;cell organization and biogenesis;protein metabolism;other metabolic processes;developmental processes;signal transduction;other biological processes	plasma membrane;other membranes;cytoskeleton;other cell component	signal transduction activity or receptor binding;kinase activity;other molecular function	-1.29296	-2.18389	-2.44029	-2.68452	-1.27368	-1.73354	-3.21425	-0.504125	-1.39417	0.462339	-2.10101	-1.4969	-0.853029	-1.34261	-0.71299	0.478344	-0.966141	-0.831908	-0.20289	0.532721	-0.294726	1.44065	0.629434	-0.0416123
Q9TYJ7	Dolichol-phosphate mannosyltransferase subunit 1 OS=Caenorhabditis elegans OX=6239 GN=dpm-1 PE=1 SV=2	dpm-1	protein metabolism;other metabolic processes	other membranes;ER/Golgi	other molecular function	0.0973188	0.125617	-0.158697	0.298914	0.662887	0.293998	0.00427598	0.162529	-0.0334216	0.142579	0.326691	-0.303583	-0.930773	-0.912485	-0.645631	0.491464	-0.794141	-0.521977	-0.211937	-0.190833	-0.254272	-0.609149	0.224202	-0.331719
Q19459	Golgi apparatus protein 1 homolog OS=Caenorhabditis elegans OX=6239 GN=F14E5.2 PE=1 SV=1	F14E5.2		other membranes;ER/Golgi	other molecular function	2.73064	2.00764	1.76938	1.77855	1.78502	1.59912	1.34355	1.37487	1.46046	1.44763	1.6835	1.66137	2.22428	2.01369	2.11427	2.2726	2.20784	2.30636	1.50494	1.63473	1.91711	1.4943	1.67117	1.82642
G5EDW8	Uncharacterized protein OS=Caenorhabditis elegans OX=6239 GN=CELE_VF13D12L.3 PE=1 SV=1	VF13D12L.3			other molecular function	0.637079	0.740469	-0.419188	0.193967	0.652226	-0.00948147	0.156433	0.247298	0.281251	-0.314054	-0.0975339	-0.555993	0.0425003	0.0827931	0.194871	0.46127	-0.474416	-0.11761	0.210193	-0.273852	-0.182769	-1.03531	-1.074	0.12437
Q22137	1,4-alpha-glucan branching enzyme OS=Caenorhabditis elegans OX=6239 GN=CELE_T04A8.7 PE=1 SV=1	T04A8.7	other metabolic processes	other cell component	other molecular function	-1.9767	-2.30297	-1.73224	-1.8139	-1.90456	-1.72214	-0.299029	-0.554463	-0.147747	-0.24937	-1.23652	-0.390918	-2.91478	-3.12754	-1.31914	-0.256397	-0.0822979	-0.266504	-1.25035	-1.23664	-1.18549	-0.855295	0.415506	-1.00498
Q19132	Ubiquitin carboxyl-terminal hydrolase OS=Caenorhabditis elegans OX=6239 GN=CELE_F07A11.4 PE=1 SV=2	F07A11.4	protein metabolism;other metabolic processes		other molecular function	-1.44603	-1.11303	-0.616485	-0.9112	-1.2025	-0.722308	-0.813616	-0.531596	-0.580462	-1.34905	-1.12451	-0.922252	-1.61047	-1.06432	-1.70918	-1.64679	-0.0346726	-0.302989	-0.753149	-0.964369	-0.140456	-0.793936	-1.25665	-0.861389
Q10129	Probable 28S ribosomal protein S16, mitochondrial OS=Caenorhabditis elegans OX=6239 GN=mrps-16 PE=3 SV=2	mrps-16	protein metabolism;other metabolic processes	mitochondrion;translational apparatus	other molecular function	-1.08283	-2.14958	-1.73745	-0.835456	-0.561112	-1.34291	-1.4816	-0.30094	-1.02995	-0.456033	-1.29324	-0.194256	-0.199875	-0.233989	-0.744713	0.0352642	-0.227263	-0.640301	-1.12072	-1.13889	-0.975701	-2.01547	-1.93334	-1.42576
G5EG50	Uncharacterized protein OS=Caenorhabditis elegans OX=6239 GN=CELE_T04A11.1 PE=1 SV=1	T04A11.1	other metabolic processes	other cell component	other molecular function	-2.01555	-2.11065	-2.33788	-3.0446	-1.9345	-2.18841	-2.3071	-1.17354	-0.845718	-1.63678	-0.719716	-0.700499	-1.0744	-1.13983	-2.14704	-0.861618	-1.66889	-2.52723	-0.739633	-0.210215	-0.486872	-0.20015	0.0917988	-0.224965
P90889	Uncharacterized protein OS=Caenorhabditis elegans OX=6239 GN=CELE_F55H12.4 PE=1 SV=1	F55H12.4				2.91348	3.22051	3.52532	3.03016	3.316	2.87027	3.52692	3.75029	3.01924	2.61254	2.99353	2.61463	3.49033	3.66806	3.77427	3.12807	3.21765	3.28375	3.08613	3.62337	3.37906	2.97797	2.71613	3.0009
O01593	Methyltranfer_dom domain-containing protein OS=Caenorhabditis elegans OX=6239 GN=CELE_R08E5.3 PE=1 SV=1	R08E5.3				-0.528768	0.765818	0.246862	0.425283	-0.48993	-0.606212	-0.0189274	0.514556	-0.530295	-0.189311	0.227713	-0.627295	0.41783	0.372657	0.113215	0.191339	-0.236082	0.134612	-4.04507	-4.17035	-2.28681	-4.87882	-5.37847	-5.39502
Q21828	Probable mitochondrial pyruvate carrier 1 OS=Caenorhabditis elegans OX=6239 GN=mpc-1 PE=3 SV=2	mpc-1	transport	other membranes;mitochondrion	transporter activity	1.67173	1.52544	1.12962	1.30733	1.93766	1.63058	1.25734	0.852849	1.6681	0.999304	1.35322	1.05774	1.3866	1.25325	1.39892	1.61772	0.866908	1.4648	0.85804	1.04512	1.02112	0.2508	0.431735	1.28634
O45110	Ribosomal_L2_C domain-containing protein OS=Caenorhabditis elegans OX=6239 GN=mrpl-2 PE=1 SV=3	mrpl-2	protein metabolism;other metabolic processes	mitochondrion;translational apparatus	nucleic acid binding activity;other molecular function	0.567699	0.63975	0.699153	1.19034	1.22024	0.986487	0.74129	0.87651	0.521747	0.685304	0.528108	0.396838	-0.0800819	0.102655	0.361699	0.624677	0.126657	0.38194	0.18941	0.624223	0.836705	0.276189	0.341948	1.32829
Q9BMU4	GB1/RHD3-type G domain-containing protein OS=Caenorhabditis elegans OX=6239 GN=atln-1 PE=1 SV=1	atln-1	cell organization and biogenesis	other membranes	other molecular function	1.61436	1.85847	1.58398	1.84004	1.74577	1.96522	1.20956	1.51876	1.50694	1.16636	1.47182	1.2745	1.37017	1.47315	1.5601	1.64129	1.19377	1.32301	1.57875	1.61145	1.3361	1.40566	1.1523	1.81139
G5EGN2	Delta(9)-fatty-acid desaturase fat-6 OS=Caenorhabditis elegans OX=6239 GN=fat-6 PE=2 SV=1	fat-6	other metabolic processes;stress response;developmental processes	other membranes;ER/Golgi	other molecular function	-0.547343	0.773634	-1.39412	-0.257007	0.157189	-0.0222918	-1.66244	-0.326302	-0.712623	-0.570897	-0.584696	0.244576	-0.0376248	-1.70837	-1.36825	-0.961845	-0.680593	0.0722224	-5.44046	0.0553064	-5.34243	-4.36515	-5.5297	-0.61611
Q22629	Alpha-dystroglycan OS=Caenorhabditis elegans OX=6239 GN=dgn-1 PE=1 SV=1	dgn-1	cell organization and biogenesis;developmental processes;other biological processes	non-structural extracellular;plasma membrane;other membranes;nucleus	other molecular function	-0.696856	-0.470726	-0.796664	-0.711957	-0.629071	-0.153336	-1.0283	-1.71224	-1.76033	-2.32153	-1.77526	-1.80425	-0.69253	-1.47365	-1.56351	-0.786969	-2.43962	-1.75076	0.329297	0.161175	-0.666336	-0.149002	-1.11925	0.509536
Q17554	Uncharacterized protein OS=Caenorhabditis elegans OX=6239 GN=C01F1.5 PE=1 SV=1	C01F1.5			other molecular function	-0.264702	-0.174659	0.197118	0.0906316	-0.298988	-0.145695	1.06675	1.37363	0.93554	0.50148	0.723645	0.516214	0.482396	0.796662	0.949301	0.584689	0.470718	0.643955	-1.09278	-0.945351	-0.973809	-1.9014	-1.84507	-1.82861
P34556	Cyclin-dependent kinase 1 OS=Caenorhabditis elegans OX=6239 GN=cdk-1 PE=1 SV=1	cdk-1	cell cycle OR cell proliferation;protein metabolism;other metabolic processes;stress response;developmental processes;signal transduction;other biological processes	cytoskeleton;nucleus;other cell component	kinase activity;other molecular function	0.748031	-0.739631	-0.618247	-0.623339	0.00165226	-1.15261	-2.6021	-0.537313	-0.230013	-0.957984	-0.339705	-0.468371	0.946117	1.34187	0.550894	-1.05974	-1.4571	-0.0493801	-1.35955	0.619564	-0.917218	-1.44466	-0.504458	-1.13978
P48162	60S ribosomal protein L23a 1 OS=Caenorhabditis elegans OX=6239 GN=rpl-25.1 PE=3 SV=1	rpl-25.1	cell organization and biogenesis;protein metabolism;other metabolic processes	cytosol;translational apparatus	nucleic acid binding activity;other molecular function	2.11158	1.95021	2.0708	2.18821	2.03925	2.34326	1.96312	2.20927	2.36762	2.94945	2.71991	2.92813	2.58501	2.73223	2.22014	2.49608	2.16586	2.31703	1.94551	1.23863	1.1798	1.93961	1.48552	1.03553
Q21243	Acyl CoA DeHydrogenase OS=Caenorhabditis elegans OX=6239 GN=acdh-8 PE=1 SV=1	acdh-8	other metabolic processes	mitochondrion	other molecular function	-2.34049	-1.84611	-2.32273	-2.46442	-1.15802	-2.40994	-5.71956	-2.35975	-5.54182	-5.46075	-5.41531	-5.36883	-2.30605	-5.68019	-5.61336	-2.87502	-2.01359	-2.39875	-5.33239	-5.32586	-5.30484	-5.40839	-5.44666	-5.46916
Q95ZV0	Dauer Up-Regulated OS=Caenorhabditis elegans OX=6239 GN=dur-1 PE=1 SV=3	dur-1				-5.78113	-1.75455	-5.83938	-5.76881	-1.69787	-5.76489	-1.1804	-1.90046	-5.58413	-2.60253	-2.4988	-5.37285	-0.175445	-2.12515	-2.23994	-0.544386	-5.64616	-1.31918	-5.28646	-3.48745	-0.693955	-5.22569	-5.50957	-5.46574
O01763	Nuclear cap-binding protein subunit 1 OS=Caenorhabditis elegans OX=6239 GN=ncbp-1 PE=3 SV=3	ncbp-1	RNA metabolism OR transcription;other metabolic processes;transport	nucleus;other cell component	nucleic acid binding activity	-0.334451	-0.20752	-0.00873312	-0.333821	-0.170091	-0.341316	0.0306195	-0.0780819	-0.083935	-0.421829	-0.244425	-0.0579255	0.215236	0.790213	0.317439	0.400909	0.207489	0.224453	0.458154	0.486529	0.612693	0.271968	0.454957	0.349904
Q9BL05	RaBConnectin related OS=Caenorhabditis elegans OX=6239 GN=rbc-2 PE=1 SV=4	rbc-2		other cell component		-2.28767	-2.08425	-2.80759	-1.87754	-1.58334	-2.48463	-1.33476	-1.54585	-0.872203	-0.434409	-0.197702	-0.387945	-2.21685	-2.50186	-2.8997	-1.49318	-1.80257	-2.128	-1.69204	-2.68704	-1.51042	-1.7941	-1.57057	-1.21616
G5EEQ8	SF3b1 domain-containing protein OS=Caenorhabditis elegans OX=6239 GN=sftb-1 PE=1 SV=1	sftb-1	cell organization and biogenesis;RNA metabolism OR transcription;other metabolic processes;other biological processes	nucleus	nucleic acid binding activity	-0.646278	-0.328016	-1.88631	-1.09366	-0.563465	-1.01045	-1.00947	-1.85132	-0.789914	-0.572059	-0.710517	-0.792615	-0.645656	-1.08019	-0.653929	-1.02103	-1.18168	-1.09387	-0.619752	-0.374448	-0.689039	-0.638672	-0.778865	-0.639343
Q8WQ99	Casein kinase I gamma OS=Caenorhabditis elegans OX=6239 GN=csnk-1 PE=3 SV=1	csnk-1	cell-cell signaling;cell cycle OR cell proliferation;protein metabolism;other metabolic processes;transport;developmental processes;signal transduction;other biological processes	plasma membrane;other membranes;cytoskeleton;nucleus;other cell component	kinase activity;other molecular function	-0.821883	-0.576025	-0.651338	-0.973752	-0.370362	-0.823114	-0.659841	-0.482284	-0.444589	-0.577071	-0.769536	-0.119326	-0.0225621	0.169101	-0.725401	-0.15635	0.147523	-0.353945	-0.296772	-0.613609	0.173582	0.323483	-0.433409	-0.0342224
Q9U2U3	Uncharacterized protein OS=Caenorhabditis elegans OX=6239 GN=CELE_Y116A8C.27 PE=1 SV=2	Y116A8C.27	cell organization and biogenesis	mitochondrion		-0.219106	-0.48336	-0.805699	0.338254	-0.017293	-0.276603	0.545341	0.0947819	0.026851	0.0625031	-0.195037	-0.122466	0.0970178	-0.105897	-0.192189	0.426901	-0.0248226	0.469891	-0.541112	-0.533674	-0.0101511	-0.472569	-0.117296	-0.0642139
P49596	Probable protein phosphatase 2C T23F11.1 OS=Caenorhabditis elegans OX=6239 GN=ppm-2 PE=3 SV=2	ppm-2	cell organization and biogenesis;protein metabolism;other metabolic processes;other biological processes	other cell component	other molecular function	-1.65753	-1.85692	-3.15665	-0.755964	-1.9533	-1.78084	-0.705141	-0.73813	-0.87859	-0.891932	-0.972754	-0.905473	-0.753603	-0.619399	-0.650464	-0.973041	-0.495247	-0.6728	-0.723412	-0.965471	-1.18086	-0.985572	-1.03226	-0.932865
Q9N4I0	Actin-related protein 3 OS=Caenorhabditis elegans OX=6239 GN=arx-1 PE=3 SV=1	arx-1	cell organization and biogenesis;developmental processes;other biological processes	cytoskeleton;other cell component	cytoskeletal activity;other molecular function	0.325798	0.0832205	0.0576706	0.278035	0.188145	0.356556	0.504344	-0.179014	0.592464	0.912479	0.67484	0.599939	0.208248	0.307405	0.337707	0.381315	-0.95575	0.690519	0.473196	0.293308	0.63158	0.559973	0.687994	0.911605
O16214	Oxidored_FMN domain-containing protein OS=Caenorhabditis elegans OX=6239 GN=CELE_F17A9.4 PE=1 SV=1	F17A9.4			other molecular function	-1.8511	-1.41517	-1.59569	-1.76544	-0.889659	-1.79228	-0.292072	-0.36809	-1.09287	-1.51074	-0.791763	-0.690742	0.0142052	0.0031457	-0.400853	-0.0920308	-0.504431	-0.105437	-0.685939	-0.659415	-0.305541	-0.674417	-1.7787	-1.46209
B1V898	SGL domain-containing protein OS=Caenorhabditis elegans OX=6239 GN=poml-3 PE=1 SV=1	poml-3				-1.1526	-1.50778	-1.09023	-0.480348	-1.501	-0.476931	-0.521896	-0.181937	-0.302382	-0.245619	-0.323313	-0.730696	-1.61585	-1.12266	-0.934317	-0.493045	-0.8135	-0.78554	0.157	0.140914	0.266248	0.0990541	-0.0444053	0.492592
O01789	Structural maintenance of chromosomes protein 1 OS=Caenorhabditis elegans OX=6239 GN=him-1 PE=1 SV=4	him-1	cell cycle OR cell proliferation;cell organization and biogenesis;DNA metabolism;other metabolic processes;stress response;developmental processes;other biological processes	nucleus;other cell component	nucleic acid binding activity;other molecular function	1.48981	1.32103	1.33332	1.30329	1.47644	1.83101	1.62597	0.165529	1.92685	2.30155	1.88712	1.76727	1.71772	1.38898	1.72052	1.74588	2.12973	1.47238	1.13429	1.3585	1.45501	1.80476	2.2863	1.48349
Q19437	CN hydrolase domain-containing protein OS=Caenorhabditis elegans OX=6239 GN=upb-1 PE=1 SV=1	upb-1	other metabolic processes	cytoskeleton	other molecular function	-0.931005	-0.304016	-0.766437	-0.888437	-0.267549	-0.460425	-0.0431907	-0.225491	-0.161425	0.0319665	-0.145563	0.0420899	-0.188055	-0.422283	-0.703663	-0.120989	-0.465067	-0.325521	-0.934223	-0.756858	-0.635912	-0.805267	-0.715523	-0.722686
Q9XWV2	Putative phospholipase B-like 1 OS=Caenorhabditis elegans OX=6239 GN=Y37D8A.2 PE=1 SV=1	Y37D8A.2	other metabolic processes	non-structural extracellular;other cytoplasmic organelle	other molecular function	-1.56515	-2.04921	-2.08565	-2.78292	-1.5369	-1.62491	-1.20131	-1.24314	-0.994246	-0.990457	-1.40958	-1.60934	-0.992238	-1.22378	-1.59289	-1.61274	-1.41209	-1.88068	-1.09958	-0.293443	-0.625891	-0.741267	-0.228045	-0.407098
O62246	Coatomer subunit epsilon OS=Caenorhabditis elegans OX=6239 GN=cope-1 PE=3 SV=1	cope-1	transport	other membranes;ER/Golgi	other molecular function	0.662337	0.557721	-0.00548911	0.589649	1.05259	0.676321	0.327762	-0.0365336	0.850414	1.11082	0.943686	0.896683	0.323991	0.0598472	0.354391	0.792217	0.399515	0.460261	0.4269	0.629763	0.309729	0.817056	0.796485	0.906404
A6PVA5	Uncharacterized protein OS=Caenorhabditis elegans OX=6239 GN=C05C8.1 PE=1 SV=1	C05C8.1		other membranes;mitochondrion;other cell component		0.938129	1.11013	1.36895	1.42479	1.56652	1.06356	1.62646	1.89044	1.22834	0.910363	0.978804	0.971323	1.66073	1.98168	1.85276	1.68434	0.729925	1.36985	1.76137	1.76384	1.92723	1.06373	0.994964	1.49817
Q19240	Uncharacterized protein OS=Caenorhabditis elegans OX=6239 GN=unc-115 PE=1 SV=2	unc-115	cell organization and biogenesis	plasma membrane;other membranes;cytoskeleton	cytoskeletal activity;other molecular function	-2.71936	-2.15082	-1.90514	-1.90059	-2.13428	-2.26822	-1.61448	-2.27954	-1.91188	-1.66027	-2.07075	-2.02374	-1.92538	-1.673	-1.53086	-1.86138	-1.64433	-1.73993	-0.541813	-0.996181	-0.476428	-0.706592	-0.855827	-1.00949
Q9BKT9	Nuclear pore protein OS=Caenorhabditis elegans OX=6239 GN=npp-13 PE=1 SV=1	npp-13	cell cycle OR cell proliferation;cell organization and biogenesis;other metabolic processes;transport;developmental processes;other biological processes	other membranes;nucleus	other molecular function	-0.0640875	-0.235077	-0.763765	-0.530535	-0.00109352	-0.371736	-1.74636	-1.36523	-0.359931	-0.481739	-0.486259	-0.361803	-1.27334	-1.45993	-1.1226	-0.307155	-1.32476	-0.20662	-0.410159	-0.0793443	-0.209594	-0.0157437	-4.37544e-05	0.193022
O62198	Uncharacterized protein OS=Caenorhabditis elegans OX=6239 GN=CELE_F32A11.1 PE=1 SV=1	F32A11.1		non-structural extracellular;other membranes		1.36714	1.17314	0.924548	1.24494	1.18953	1.59546	1.02149	1.00957	1.08255	1.2621	1.36812	1.10855	1.11869	1.03267	0.833956	1.3939	0.996352	1.38555	1.49767	1.55811	1.70282	1.71596	1.44826	1.94174
O44512	Cytochrome b-c1 complex subunit Rieske, mitochondrial OS=Caenorhabditis elegans OX=6239 GN=isp-1 PE=1 SV=1	isp-1	other metabolic processes;transport;other biological processes	other membranes;mitochondrion	transporter activity;other molecular function	0.864267	0.858414	1.87943	1.95996	1.06757	1.86699	1.17649	0.864749	2.26283	2.22552	2.02684	2.12771	1.8766	0.91508	1.853	1.92856	1.8545	1.91587	1.90552	1.71321	1.68341	1.86995	2.09262	1.91744
Q27511	Histone H2A.V OS=Caenorhabditis elegans OX=6239 GN=htz-1 PE=1 SV=3	htz-1	cell organization and biogenesis;other biological processes	nucleus;other cell component	nucleic acid binding activity;other molecular function	2.59899	2.54365	2.82316	3.13315	2.83569	2.81619	3.07302	3.25055	2.73136	4.48371	3.56102	3.81202	2.3144	2.83709	2.36287	2.51221	2.81391	2.5822	4.03238	3.37413	3.68842	4.24546	3.67666	3.2528
G4SPY1	Heterogeneous nuclear RibonucleoProtein U OS=Caenorhabditis elegans OX=6239 GN=hrpu-2 PE=1 SV=2	hrpu-2				-0.490636	-1.13863	-1.0756	-1.28929	-0.675268	-0.559717	-2.14022	-1.07574	-0.201245	0.285396	0.0342555	0.273293	-1.75868	-2.19823	-1.92422	-1.37627	-0.993877	-1.24549	-0.2926	-0.532369	-0.611073	-0.287065	-0.335176	-1.00382
P91457	Nuclear Pore complex Protein OS=Caenorhabditis elegans OX=6239 GN=npp-7 PE=1 SV=1	npp-7	cell organization and biogenesis;transport;developmental processes;other biological processes	other membranes;nucleus	other molecular function	-1.61053	-1.08203	-0.19509	-0.534616	-1.63226	-1.18978	-0.417203	-0.343633	-0.63206	-0.438884	-1.30431	-0.45469	-1.24336	-0.117507	-0.126586	-0.257172	-1.58777	-0.258716	-0.0294042	0.226267	0.09085	-1.49693	-0.202021	-0.77314
Q22412	Pre-mRNA-splicing factor RBM22 OS=Caenorhabditis elegans OX=6239 GN=rbm-22 PE=1 SV=2	rbm-22		nucleus;other cell component	nucleic acid binding activity;other molecular function	-3.62091	-2.99522	-2.39719	-1.84416	-2.31863	-3.88093	-1.40878	-1.23282	-1.62684	-1.84026	-1.92478	-1.92514	-2.01954	-1.33326	-1.14804	-1.62435	-1.58117	-0.915401	-1.73375	-1.5726	-0.9615	-4.36809	-1.90354	-1.7441
P34343	Nuclear pore complex protein 15 OS=Caenorhabditis elegans OX=6239 GN=npp-15 PE=3 SV=4	npp-15	cell organization and biogenesis;other metabolic processes;transport	other membranes;nucleus;other cell component	other molecular function	-0.372689	-0.595195	-2.54896	-0.666737	-0.25021	-0.483415	-0.958376	-0.890403	-0.763304	-0.975954	-0.961888	-1.0211	-1.05037	-1.31107	-0.59574	-0.658348	-2.02867	-0.810338	-0.564613	-0.563413	-0.478737	-0.501781	-0.306755	-0.312229
Q9XUP3	Eukaryotic translation initiation factor 3 subunit K OS=Caenorhabditis elegans OX=6239 GN=eif-3.K PE=2 SV=1	eif-3.K	cell organization and biogenesis;protein metabolism;other metabolic processes;other biological processes	translational apparatus;other cell component	translation activity;nucleic acid binding activity	-0.892717	-1.80106	1.06485	0.612969	-2.17106	-2.65327	-1.89787	3.13107	2.06163	-1.41534	-1.91604	-1.62616	-1.30889	-1.26912	-1.27258	-1.52564	-1.06958	-1.54233	-1.78331	1.05991	-1.66758	-3.77342	-1.74086	-1.84624
Q19200	Stomatin-1 OS=Caenorhabditis elegans OX=6239 GN=sto-1 PE=3 SV=2	sto-1		plasma membrane;other membranes		-4.21963	-1.63125	-2.554	-2.5704	-4.69817	-5.60764	-3.13619	-2.86886	-2.29699	-1.343	-1.05087	-2.89231	-5.56228	-4.02704	-5.63035	-3.04782	-3.25631	-5.63902	-1.13189	-2.31623	-1.91504	-0.857752	-2.78793	-1.70513
Q23597	Complex I-B17 OS=Caenorhabditis elegans OX=6239 GN=CELE_ZK809.3 PE=1 SV=1	ZK809.3	other metabolic processes	other membranes;mitochondrion		2.18697	2.11926	1.73076	1.98624	1.61068	2.01475	1.25761	1.28258	1.42032	1.27555	1.91893	1.74684	1.22716	1.26589	1.00921	1.28176	1.5095	1.09637	1.96139	1.17819	1.25882	1.8071	0.796511	1.67228
Q21080	Threonine ammonia-lyase OS=Caenorhabditis elegans OX=6239 GN=CELE_K01C8.1 PE=1 SV=2	K01C8.1	other metabolic processes		other molecular function	0.122589	-0.095451	-1.01477	-0.194125	0.388584	0.293444	0.147202	0.125637	0.342383	0.396187	0.224693	0.493474	-0.0976451	-0.361608	0.0515448	0.179453	-0.0877567	0.106694	-0.255946	-0.0489398	-0.0417188	-0.16405	-0.247667	0.191913
Q17632	Probable exosome complex exonuclease RRP44 OS=Caenorhabditis elegans OX=6239 GN=dis-3 PE=3 SV=2	dis-3	RNA metabolism OR transcription;other metabolic processes	nucleus;other cytoplasmic organelle;other cell component	nucleic acid binding activity;other molecular function	-1.01719	-0.711291	-1.47887	-1.36469	-0.860871	-1.10568	-0.90541	-0.711738	-0.816793	-0.646863	-0.88686	-0.905999	0.169429	-0.0653475	0.319227	0.0110774	-0.296833	0.156666	-0.988801	-0.574625	-0.542461	-1.37746	-0.636148	-0.66344
Q9XXL6	Methyltransf_21 domain-containing protein OS=Caenorhabditis elegans OX=6239 GN=CELE_ZK1025.3 PE=1 SV=1	ZK1025.3		other membranes		0.607118	-1.69928	-2.35199	-0.962865	-1.78192	-1.26272	-0.333256	-0.0610784	-0.115324	0.183404	0.181975	-0.111374	-0.950667	-1.06305	-1.01468	-0.11592	-0.995094	-0.634243	-5.55325	-4.20672	-5.36661	-5.31796	-5.2455	-4.70215
P42168	Casein kinase I isoform alpha OS=Caenorhabditis elegans OX=6239 GN=kin-19 PE=3 SV=1	kin-19	cell-cell signaling;protein metabolism;other metabolic processes;signal transduction;other biological processes	cytoskeleton;nucleus;other cell component	kinase activity;other molecular function	1.29076	1.05869	0.454138	0.748944	1.46125	1.51026	1.11931	0.601425	1.58035	1.05648	1.39666	1.71939	0.257429	0.497676	0.438196	0.981874	0.187164	1.23678	0.969487	1.48598	1.65346	1.90874	1.77863	1.90711
P92005	Cathepsin X OS=Caenorhabditis elegans OX=6239 GN=cpz-2 PE=1 SV=1	cpz-2	protein metabolism;other metabolic processes	non-structural extracellular;other cytoplasmic organelle	other molecular function	1.47067	1.17667	0.468464	0.871733	1.359	1.58169	2.11728	2.01637	1.27998	2.25037	1.98172	0.947455	2.13929	2.26458	2.19046	2.35521	1.06397	2.21492	1.92785	1.96075	1.78412	1.44873	1.83166	1.93808
Q9BPN6	39S ribosomal protein L15, mitochondrial OS=Caenorhabditis elegans OX=6239 GN=mrpl-15 PE=1 SV=1	mrpl-15	protein metabolism;other metabolic processes	mitochondrion;translational apparatus	other molecular function	-0.873572	-1.16895	-0.925903	-0.896651	-1.42808	-0.828356	-1.03968	-1.09207	0.0116922	-0.0104816	-0.529951	-0.749495	-1.08778	-0.550297	-0.796759	-0.586386	-0.94094	-0.685041	-1.13221	-1.095	-0.944583	-1.22944	-0.236373	-1.04506
H1UBK1	Methionine aminopeptidase 2 OS=Caenorhabditis elegans OX=6239 GN=map-2 PE=1 SV=1	map-2	protein metabolism;other metabolic processes;other biological processes	other cell component	other molecular function	1.48579	2.24089	2.2269	1.64419	1.93228	1.84935	1.54593	0.415296	1.3313	1.16712	1.37228	1.82145	0.567191	0.551719	0.613393	0.691172	0.16698	0.520849	0.208753	0.309683	0.209567	1.77306	-0.00035966	0.098789
D5MCR3	SUPpressor OS=Caenorhabditis elegans OX=6239 GN=sup-26 PE=1 SV=1	sup-26_D5MCR3	other biological processes	cytosol;nucleus;other cell component	nucleic acid binding activity	-1.32776	-0.301105	0.0971948	-1.37124	0.300376	0.145875	0.630768	0.250265	0.660706	0.575945	0.122909	0.82099	-1.79082	-0.161237	-0.172724	-0.286375	-5.55254	-0.543942	-1.8458	-5.39822	-0.45147	-5.19405	-5.38	-2.44712
Q9U3Q1	Serine/threonine protein phosphatase 2A regulatory subunit OS=Caenorhabditis elegans OX=6239 GN=pptr-2 PE=1 SV=1	pptr-2	protein metabolism;other metabolic processes;signal transduction	cytosol;nucleus;other cell component	enzyme regulator activity	0.138508	-0.50207	-1.92805	-1.09761	0.301678	-0.536885	-1.02268	-0.978352	-0.919164	-0.914689	-1.57286	-0.643915	-1.00872	-0.978476	-0.898963	-1.07569	-0.916443	-1.31434	-0.657258	-0.630633	-0.987636	-0.806248	-0.662831	-0.218789
O62289	TransThyretin-Related family domain OS=Caenorhabditis elegans OX=6239 GN=ttr-51 PE=1 SV=2	ttr-51		non-structural extracellular;other cell component		0.632503	-0.507636	1.14726	1.0695	-0.390616	0.785374	1.38753	1.41376	0.469422	0.0225909	0.752315	0.470602	1.02833	1.37121	-0.344396	0.979402	0.503199	0.814156	1.49219	1.72579	1.8673	1.04756	0.69685	1.4168
Q20374	Protein PAT1 homolog 1 OS=Caenorhabditis elegans OX=6239 GN=patr-1 PE=3 SV=2	patr-1	cell organization and biogenesis;RNA metabolism OR transcription;other metabolic processes;other biological processes	other cell component	nucleic acid binding activity	-0.251684	0.402037	0.258988	0.0495634	0.283792	0.455166	0.124578	-0.477256	0.34557	0.145843	0.13258	0.527229	-0.506223	-0.561288	-0.489845	-0.513486	-0.453339	-0.411666	-0.0761017	-0.206244	-0.119934	0.177346	0.00577778	0.199371
Q18359	Probable NADH dehydrogenase [ubiquinone] 1 alpha subcomplex subunit 5 OS=Caenorhabditis elegans OX=6239 GN=C33A12.1 PE=3 SV=1	C33A12.1	other metabolic processes	other membranes;mitochondrion		1.71326	1.90581	1.70711	1.97101	1.61368	1.9802	1.23519	1.14995	1.45062	1.84115	1.56316	2.00331	0.77284	1.23405	1.07782	1.29439	1.81733	1.17404	1.88386	0.758425	0.983515	1.73768	1.33718	1.12069
Q20965	Uncharacterized protein OS=Caenorhabditis elegans OX=6239 GN=CELE_F58B3.6 PE=1 SV=2	F58B3.6				-1.18169	-1.42498	-2.7428	-1.36497	-1.41725	-1.02112	-1.98417	-1.67393	-1.18415	-0.959386	-1.20453	-1.08487	-2.0293	-2.51579	-2.02829	-1.33879	-2.12065	-2.03269	-1.21945	-0.609395	-0.543095	-0.70677	-0.661536	-0.938354
G5EDE4	Protein CASC3 OS=Caenorhabditis elegans OX=6239 GN=casc-3 PE=1 SV=1	casc-3	RNA metabolism OR transcription;other metabolic processes;transport;other biological processes	nucleus;other cell component	nucleic acid binding activity	-1.95979	-5.69065	-2.90945	-2.89179	-5.69042	-3.12092	-2.53793	-1.03869	-3.88129	-3.72035	-3.72007	-2.88654	-3.70006	-3.17076	-3.25271	-0.803734	-0.904024	-1.10137	-2.49359	-2.61199	-1.67985	-3.85486	-3.67096	-2.8449
I7EVJ8	Rab-6.1 (Fragment) OS=Caenorhabditis elegans OX=6239 GN=rab-6.1 PE=2 SV=1	rab-6.1			other molecular function	0.0646584	0.727062	-0.285895	0.113775	0.389447	0.0369752	-0.111969	0.318223	-0.0217247	-0.237738	-0.201547	-0.492189	0.105528	0.0206961	-0.297254	0.442798	0.115315	-0.274892	-0.0729594	0.0418226	-0.0501516	0.298776	-0.436397	0.0581599
Q21831	SNF chromatin remodeling Complex component OS=Caenorhabditis elegans OX=6239 GN=snfc-5 PE=1 SV=1	snfc-5	cell organization and biogenesis;other biological processes	nucleus	other molecular function	-2.57309	-2.80343	-5.95395	-1.95135	-2.60564	-2.14738	-1.0357	-1.29335	-0.00381986	0.559844	0.332584	-0.0818556	-3.25845	-3.04781	-2.0559	-1.78699	-2.92582	-2.84249	-1.11111	-1.66586	-0.932196	-1.40201	-1.56061	-0.662781
Q23493	3'(2'), 5'-BisPhosphate NucleoTidase 1 homolog OS=Caenorhabditis elegans OX=6239 GN=bpnt-1 PE=1 SV=1	bpnt-1	other metabolic processes;stress response;developmental processes;other biological processes	cytosol	other molecular function	-0.748851	-1.09157	-0.927332	-0.927771	-0.471966	-0.93382	-0.931833	-1.12523	-1.16305	-0.460649	-0.463228	-0.672458	-0.871375	-0.948227	-0.848391	-0.782778	-1.02229	-1.09423	-0.95319	-0.614594	-0.466666	-0.915555	-0.700265	-0.671244
G5ECX9	CaDmium Responsive OS=Caenorhabditis elegans OX=6239 GN=cdr-2 PE=1 SV=1	cdr-2	stress response;other biological processes	other membranes;other cell component		-0.557049	-0.697257	-0.917809	-0.89789	-1.31362	-0.223918	-0.442894	-1.62669	-0.91709	-0.186663	-0.754532	-0.961843	-1.00069	-1.36158	-1.14485	-0.334006	-1.001	-0.76076	-0.912567	-0.624972	-0.461143	-0.891683	-0.509436	-0.255333
G5EDV0	Uncharacterized protein OS=Caenorhabditis elegans OX=6239 GN=CELE_E01G4.6 PE=1 SV=1	E01G4.6				-0.544526	-1.00182	-0.94413	-1.07941	-0.306102	-1.25408	-2.99527	-2.33281	-2.16017	-2.9432	-2.73637	-1.7517	-0.943394	-0.93142	-0.739503	-1.01243	-1.403	-1.05614	-5.53894	-5.49116	-5.36759	-5.37137	-5.26706	-5.40252
Q21568	NHP2-like protein 1 homolog OS=Caenorhabditis elegans OX=6239 GN=M28.5 PE=3 SV=1	M28.5	RNA metabolism OR transcription;other metabolic processes	nucleus;other cell component	nucleic acid binding activity	1.47954	0.841986	1.17267	1.0146	1.24909	1.14328	1.18157	0.994711	1.37777	1.73889	1.23717	1.55192	1.01245	1.07883	1.27808	1.36107	1.22684	1.40168	1.5105	1.21465	1.33595	0.76859	0.941866	1.59185
B2D6P1	TPR_REGION domain-containing protein OS=Caenorhabditis elegans OX=6239 GN=rmd-2 PE=1 SV=1	rmd-2		cytoskeleton;mitochondrion;other cell component	cytoskeletal activity	-0.638968	-0.637862	-0.0705962	-0.00339936	0.291656	-0.333839	-0.279675	0.320593	-0.198252	-0.990643	-0.284977	-0.318077	0.278379	0.225066	0.134504	-0.221803	-1.62693	-0.183083	-0.759971	-0.313606	-0.0271963	-1.4215	-1.15097	-0.492949
P41938	Probable 3-hydroxyacyl-CoA dehydrogenase B0272.3 OS=Caenorhabditis elegans OX=6239 GN=B0272.3 PE=3 SV=1	B0272.3	other metabolic processes	mitochondrion	other molecular function	1.357	1.88499	1.46108	1.31123	1.95265	1.50765	1.43649	1.4619	1.61887	1.47727	1.652	1.70087	1.83819	1.6733	1.78349	1.58505	1.512	1.58443	0.927272	1.05825	0.970057	0.50608	1.21516	1.03607
O17274	Neur_chan_LBD domain-containing protein OS=Caenorhabditis elegans OX=6239 GN=lgc-34 PE=1 SV=1	lgc-34	cell-cell signaling;transport;signal transduction;other biological processes	plasma membrane;other membranes;other cell component	transporter activity;other molecular function	0.567635	0.917119	0.435369	0.50005	0.415989	0.10135	0.789187	0.387406	0.747444	1.08678	1.14645	1.97809	-0.882607	-0.00273657	-0.381428	-0.792811	0.439635	0.197428	1.4789	0.560002	0.715112	1.57758	1.21168	0.416279
Q18803	Probable ATP synthase subunit g 2, mitochondrial OS=Caenorhabditis elegans OX=6239 GN=asg-2 PE=3 SV=1	asg-2	other metabolic processes;transport	other membranes;mitochondrion;other cell component	transporter activity	3.87752	4.13478	3.58127	3.81737	3.64659	4.01944	3.70826	3.8526	3.65678	3.57282	3.72863	3.66189	3.98671	4.02884	3.7952	4.07928	3.66674	4.07009	4.10134	4.01777	4.01991	4.05399	3.67809	4.16907
Q95XQ8	DNA replication licensing factor mcm-4 OS=Caenorhabditis elegans OX=6239 GN=mcm-4 PE=1 SV=1	mcm-4	cell cycle OR cell proliferation;cell organization and biogenesis;DNA metabolism;other metabolic processes;stress response;developmental processes;other biological processes	nucleus;other cell component	nucleic acid binding activity;other molecular function	-0.426487	-0.109636	-0.320269	-0.440203	-0.186841	-0.38205	-0.87222	0.452123	-0.294178	-0.227186	-0.949441	-0.53389	-0.714703	-0.640856	-1.09224	-0.621332	-0.71357	-0.671615	-0.946067	-0.663893	-1.61079	-1.77839	-1.64361	-1.52258
Q9N592	Pre-mRNA-processing factor 31 OS=Caenorhabditis elegans OX=6239 GN=prp-31 PE=1 SV=1	prp-31	cell organization and biogenesis;RNA metabolism OR transcription;other metabolic processes	nucleus	nucleic acid binding activity	0.121557	-0.205307	-0.207059	0.616305	0.804226	0.243416	0.742236	0.958973	0.381779	0.280351	0.425275	0.222151	0.302109	0.503301	0.645357	0.560233	0.042297	0.218147	0.911976	1.1895	1.45778	0.628092	0.480786	0.455809
P91390	Dolichyl-diphosphooligosaccharide--protein glycosyltransferase subunit 2 OS=Caenorhabditis elegans OX=6239 GN=ostd-1 PE=3 SV=1	ostd-1	cell organization and biogenesis;protein metabolism;other metabolic processes;other biological processes	other membranes;ER/Golgi		1.23272	1.01659	1.18626	1.23453	0.974716	1.9226	-0.0986859	1.12759	0.505278	0.986695	0.502479	1.10308	-0.064248	-0.0347155	0.350064	-0.381626	-0.304279	-0.116115	0.689453	0.534009	0.216494	1.04179	0.559559	0.377556
H2L0Q6	RAL (Ras-related GTPase) homolog OS=Caenorhabditis elegans OX=6239 GN=ral-1 PE=1 SV=1	ral-1	cell organization and biogenesis;signal transduction;other biological processes	plasma membrane;other membranes	other molecular function	-0.129666	-0.55704	-0.524142	-0.339539	0.0533972	-0.201186	-0.159143	-0.289686	-0.116483	-0.123805	-0.0917959	0.00736017	-3.324	-3.15923	-2.94338	-2.98578	-1.93324	-2.69121	-0.058209	-0.115283	0.0829937	0.204619	-0.013894	0.396918
Q18546	SAP domain-containing protein OS=Caenorhabditis elegans OX=6239 GN=C39E9.12 PE=1 SV=2	C39E9.12				-0.548939	-0.200865	0.332274	-0.197081	0.164804	0.126166	0.231023	0.0908562	-0.0301464	-0.540885	-0.203463	-0.231287	-0.477638	0.132125	-0.363844	-0.285112	-0.450927	-0.132664	-0.260019	-0.255465	0.0659754	-0.851072	-1.06683	-0.914541
A0A0K3AUJ9	Peroxiredoxin prdx-2 OS=Caenorhabditis elegans OX=6239 GN=prdx-2 PE=1 SV=1	prdx-2	other metabolic processes;stress response;other biological processes	other cell component	other molecular function	0.811775	1.22747	1.33628	1.15528	1.49528	1.19956	1.0931	1.23942	1.06861	1.5249	0.92939	1.56879	1.20303	0.756827	0.963676	0.862731	0.67356	1.04475	1.1513	1.16902	1.28299	0.998143	1.11071	0.710563
A1X3T7	Vacuolar protein sorting-associated protein 35 OS=Caenorhabditis elegans OX=6239 GN=F59G1.3 PE=2 SV=1	F59G1.3	transport	other membranes;cytosol		-0.207708	-0.0602731	-0.273595	-0.162748	0.131766	0.0915589	-0.419532	-0.593272	-0.112133	0.307263	0.329007	-0.014628	-0.0673809	-0.36992	-0.327736	-0.211037	-0.106739	-0.451854	-0.169483	-0.950466	-1.1067	0.363513	-0.615348	0.242324
P49632	Ubiquitin-60S ribosomal protein L40 OS=Caenorhabditis elegans OX=6239 GN=ubq-2 PE=3 SV=2	ubq-2	protein metabolism;other metabolic processes;developmental processes	cytosol;translational apparatus;nucleus;other cell component	other molecular function	5.09376	5.66864	6.15724	6.00172	5.71263	5.75743	6.22328	6.3989	5.87255	5.91037	5.74457	5.64013	5.23589	5.85366	5.38217	5.66378	5.4931	5.81336	5.27611	5.20623	5.31547	5.07992	5.06416	4.96022
P55326	Uncharacterized protein F13E6.1 OS=Caenorhabditis elegans OX=6239 GN=F13E6.1 PE=3 SV=2	F13E6.1		other cell component		-0.573168	-0.891061	-0.751352	-0.780694	-0.394492	-1.44315	-0.997095	-0.85256	-0.528365	-0.410788	-0.485262	-0.623537	-0.819119	-0.530214	-0.595578	-0.778973	-1.53386	-0.91904	-1.06014	-0.687403	-0.835043	-1.26776	-1.19852	-0.892689
A7DT40	Uncharacterized protein OS=Caenorhabditis elegans OX=6239 GN=CELE_F49D11.10 PE=1 SV=2	F49D11.10				-0.853767	-2.05217	-1.31219	-0.680956	-0.261063	-0.800272	-1.03637	-0.887881	-0.754509	-0.375073	-0.647378	-0.757294	-1.24175	-0.820259	-0.751852	-0.486667	-0.750545	-0.574587	-1.2607	-1.37353	-1.05804	-0.932563	-0.807527	-0.523512
Q18231	40S ribosomal protein S30 OS=Caenorhabditis elegans OX=6239 GN=rps-30 PE=1 SV=1	rps-30	protein metabolism;other metabolic processes	cytosol;translational apparatus	other molecular function	6.05948	6.1543	6.53451	6.60107	6.18331	6.18117	6.65041	6.9974	6.24026	6.13701	6.33511	6.03147	6.20528	6.6596	6.29078	6.64051	6.30693	6.45948	6.09253	5.91472	5.9136	5.65402	5.52577	5.63413
Q20720	Uncharacterized protein OS=Caenorhabditis elegans OX=6239 GN=CELE_F53F4.11 PE=1 SV=2	F53F4.11	RNA metabolism OR transcription;other metabolic processes	cytosol;translational apparatus	nucleic acid binding activity	-1.20325	-1.64643	-1.67298	-1.97531	-1.63364	-1.5481	-2.13609	-1.98778	-1.17725	-0.383884	-0.60817	-0.424147	-1.61418	-1.61876	-1.58637	-1.36804	-1.21165	-1.23273	-1.62343	-1.61542	-2.06531	-1.52577	-1.17741	-2.55046
S6F510	K+/Cl-Cotransporter OS=Caenorhabditis elegans OX=6239 GN=kcc-1 PE=1 SV=1	kcc-1	cell-cell signaling;cell organization and biogenesis;transport;other biological processes	other membranes;other cell component	transporter activity	-0.918091	-0.228384	-0.715124	-0.716337	-1.30117	-0.134048	-0.349421	-1.06969	-1.34908	-0.282248	-0.899836	-0.1684	-1.42095	-0.619217	-1.49707	-0.731878	-1.21879	-1.00435	0.371698	-0.279028	-0.696495	0.474285	0.0284709	0.306811
Q8I4A4	Galectin OS=Caenorhabditis elegans OX=6239 GN=lec-3 PE=1 SV=1	lec-3			other molecular function	-0.0182093	0.361606	0.401994	-0.062159	-0.861317	0.668753	-0.480872	-0.107811	-0.293409	0.413126	-0.068963	0.843289	-0.727724	-0.390532	-0.559682	-0.865691	0.344016	-0.0732705	1.14407	0.386687	-0.15196	0.576383	-0.112271	0.0832254
H2L031	NOT2_3_5 domain-containing protein OS=Caenorhabditis elegans OX=6239 GN=tag-153 PE=1 SV=1	tag-153	RNA metabolism OR transcription;other metabolic processes;other biological processes	other cell component		2.81064	3.48863	3.86341	3.10738	2.37579	2.36118	3.49342	3.35146	2.39633	2.24574	2.38277	2.66471	3.92658	4.32911	3.81528	4.12385	3.66839	3.7444	2.75407	3.1029	3.07272	2.34186	2.25224	2.2412
V6CLQ4	ZM domain-containing protein OS=Caenorhabditis elegans OX=6239 GN=pqn-22 PE=1 SV=1	pqn-22				-0.420201	-0.220826	0.273374	-0.649967	-0.401633	-0.430227	-1.55456	-0.700444	-0.463063	-2.04747	-1.13741	-0.343128	-2.92839	-1.57311	-1.66258	-3.06471	-0.384613	-1.90328	-0.496616	-2.50993	-1.98432	-0.777054	-2.09987	-2.37809
O02495	Synaptobrevin-1 OS=Caenorhabditis elegans OX=6239 GN=snb-1 PE=1 SV=1	snb-1	cell-cell signaling;cell organization and biogenesis;transport;developmental processes;other biological processes	plasma membrane;other membranes;ER/Golgi;other cell component	other molecular function	1.97058	2.41788	1.59522	1.71712	1.50953	1.98289	0.787294	1.19319	1.54512	1.05944	1.7047	1.15776	1.86154	1.67451	1.62631	1.54319	1.07744	0.909363	2.62474	2.43718	2.20751	2.53154	1.56315	2.86791
Q95Q95	Target of rapamycin homolog OS=Caenorhabditis elegans OX=6239 GN=let-363 PE=2 SV=3	let-363	cell organization and biogenesis;protein metabolism;other metabolic processes;developmental processes;signal transduction;other biological processes	nucleus;other cell component	kinase activity;other molecular function	-1.84438	-2.01818	-2.11059	-2.06764	-1.41866	-1.94995	-1.89687	-1.71765	-1.88902	-0.93919	-1.53616	-1.71572	-2.337	-2.74432	-2.34639	-2.16346	-2.48808	-2.24701	-1.76873	-1.75154	-1.79447	-1.72811	-1.57592	-1.20608
G5EFE3	Uncharacterized protein OS=Caenorhabditis elegans OX=6239 GN=CELE_H03A11.2 PE=1 SV=2	H03A11.2	cell organization and biogenesis	cytoskeleton	cytoskeletal activity	-0.937189	-0.916998	-1.24411	-0.84744	-0.544757	-0.987687	0.518664	0.115448	1.29191	2.48191	2.14123	2.11554	-1.15337	-1.1408	-1.22053	-5.61085	-0.681016	-1.43337	-0.0732665	-0.445954	0.0695407	0.214702	-0.574551	0.339941
P91427	Probable phosphoglycerate kinase OS=Caenorhabditis elegans OX=6239 GN=pgk-1 PE=3 SV=1	pgk-1	other metabolic processes	cytosol	kinase activity;other molecular function	-0.685601	-0.35539	-0.384907	-0.521132	-0.547651	-0.506988	-0.287968	-0.00920471	0.221676	-0.436875	-0.303237	-0.0551994	0.153354	-0.219345	0.500173	0.0487699	0.52221	0.122728	0.012166	-0.18411	-0.287046	-0.592579	0.128487	-0.288708
Q20117	Glutamate--cysteine ligase OS=Caenorhabditis elegans OX=6239 GN=gcs-1 PE=1 SV=2	gcs-1	other metabolic processes;stress response;other biological processes	other cell component	other molecular function	-1.50177	-1.16188	-2.25726	-2.4375	-1.14178	-1.2497	-0.719283	-2.49761	-1.87258	-1.86015	-0.964089	-2.01137	-1.68265	-1.81519	-1.6172	-1.87035	-1.71455	-1.79729	-2.2553	-2.30521	-2.22354	-2.72231	-2.15902	-2.13475
O76258	Tumor Susceptibility Gene homolog OS=Caenorhabditis elegans OX=6239 GN=tsg-101 PE=1 SV=2	tsg-101	protein metabolism;other metabolic processes;transport	other membranes;other cytoplasmic organelle		-0.890653	-1.0534	-1.02083	-0.736432	-0.998723	-1.06744	-0.733445	-1.32619	-0.755912	0.221383	-0.192893	-0.977702	-1.05802	-0.833473	-0.10352	-0.487177	-1.31068	-1.11901	-0.810381	0.60814	-0.3969	0.568528	-0.792951	0.134119
G5EDT1	Retinoblastoma-like protein homolog lin-35 OS=Caenorhabditis elegans OX=6239 GN=lin-35 PE=1 SV=1	lin-35	cell cycle OR cell proliferation;developmental processes;other biological processes	nucleus;other cell component	nucleic acid binding activity;other molecular function	-1.48624	-2.23358	-1.40289	-2.86356	-2.00815	-2.22011	-2.3255	-2.87345	-2.26243	-2.01118	-1.93109	-1.89351	-0.759219	-1.08508	-1.25775	-0.755223	-0.581636	-1.07499	-1.34428	-1.03345	-1.30776	-1.28516	-1.11036	-1.12908
Q9N4B1	Calpain catalytic domain-containing protein OS=Caenorhabditis elegans OX=6239 GN=clp-7 PE=1 SV=2	clp-7	protein metabolism	other cell component	other molecular function	0.120657	-1.03554	-3.80101	-0.0386818	-0.0807454	-1.33828	0.0129494	-0.10232	0.0890428	0.345998	-0.16515	0.186014	-0.835979	-3.90078	-1.14651	-0.103915	-2.67757	0.128238	-1.70347	-1.25527	-2.54519	-1.3872	-0.429396	-0.741306
Q8WTL6	Uncharacterized protein OS=Caenorhabditis elegans OX=6239 GN=hpo-29 PE=1 SV=2	hpo-29	protein metabolism;other metabolic processes	other cell component		-0.783892	-1.25355	-0.355535	0.118292	-0.0583837	-0.322729	-0.573457	0.0158623	-0.34953	-0.324762	-0.479791	-0.555575	0.0526158	-0.0132141	-0.0134064	0.115567	0.164924	0.290673	-1.28002	-0.461871	-1.44437	-1.47303	-0.849429	-0.643246
A0A2I2LDV7	Titin homolog OS=Caenorhabditis elegans OX=6239 GN=ttn-1 PE=1 SV=1	ttn-1		other cell component	kinase activity;other molecular function	0.758261	1.03233	1.08429	0.633835	1.10942	1.09707	0.0679535	0.115514	0.548969	0.106903	0.508408	1.16508	-0.0116709	-0.489109	-0.131133	-0.258861	0.761404	-0.342969	0.890914	-0.0776685	0.100307	1.08939	0.333158	0.361983
O18199	Mitochondrial Ribosomal Protein, Large OS=Caenorhabditis elegans OX=6239 GN=mrpl-37 PE=1 SV=3	mrpl-37		mitochondrion;translational apparatus		-0.170503	-0.0551782	-0.149932	0.073875	0.0318272	-0.235545	0.0526174	-0.351299	-0.29074	-0.0544931	-0.437348	-0.115661	-0.470393	-0.834332	-0.294513	0.0940744	0.185643	0.031839	-0.685	-0.644487	-0.903125	-1.11072	-0.576555	-0.643283
O18158	UDP-N-acetylglucosamine--peptide N-acetylglucosaminyltransferase OS=Caenorhabditis elegans OX=6239 GN=ogt-1 PE=1 SV=2	ogt-1	protein metabolism;other metabolic processes;developmental processes;other biological processes	nucleus;other cell component	other molecular function	-1.82553	-2.08902	-2.96382	-2.4701	-2.02167	-2.599	-1.95651	-1.72059	-1.67327	-1.03168	-1.49012	-0.492772	-2.23953	-2.38063	-2.4173	-1.63984	-2.59766	-2.2451	-1.23251	-1.40982	-0.468787	-1.1628	-1.4184	-1.07297
B1V8A0	Endophilin-A homolog OS=Caenorhabditis elegans OX=6239 GN=unc-57 PE=1 SV=1	unc-57	cell organization and biogenesis;transport;other biological processes	other membranes;ER/Golgi;other cell component		-1.17119	-1.09236	-1.88158	-0.757347	-0.936051	-1.02075	0.654662	0.376923	0.386781	0.918195	0.824578	0.771318	-0.788553	0.110988	0.0715384	-0.674136	-1.31862	-0.999994	-0.155526	-0.262327	-0.105339	-0.555534	-0.275937	-0.305318
Q7YZT6	Alpha,alpha-trehalose-phosphate synthase [UDP-forming] 1 OS=Caenorhabditis elegans OX=6239 GN=tps-1 PE=2 SV=1	tps-1		other cell component	other molecular function	-3.49472	-2.62124	-3.99203	-3.85303	-1.62111	-3.88122	-3.54324	-1.76679	-3.33255	-2.98828	-2.22923	-2.37157	-2.80374	-2.50119	-1.47944	-3.59656	-5.57366	-3.7145	-2.28815	-1.37288	-2.34956	-1.4809	-2.17226	-2.60693
P91857	RAB family OS=Caenorhabditis elegans OX=6239 GN=rab-5 PE=1 SV=1	rab-5	cell organization and biogenesis;transport;developmental processes;other biological processes	plasma membrane;other membranes;other cytoplasmic organelle;other cell component	other molecular function	0.207257	0.296033	-0.0934125	-0.0484968	0.325927	-0.159826	-0.06535	0.0592027	0.219259	0.137081	0.3404	0.0252952	0.416923	0.00517479	0.304437	0.45254	0.404412	0.196491	0.231632	0.412789	0.606272	0.729127	0.729475	0.665323
P34496	Single-stranded DNA-binding protein, mitochondrial OS=Caenorhabditis elegans OX=6239 GN=mtss-1 PE=1 SV=2	mtss-1	cell organization and biogenesis;DNA metabolism;other metabolic processes;other biological processes	mitochondrion;other cell component	nucleic acid binding activity	-0.527173	-0.38336	-0.319984	-0.368052	-0.169682	-0.254955	-0.342723	-0.0635394	-0.237954	-0.33971	-1.2513	-0.0956365	0.127758	0.177101	-0.00448973	-0.183713	-0.423139	0.0982543	-0.441972	-0.37504	-0.0763547	-0.735114	0.132354	-0.394148
Q9XTZ2	RRM domain-containing protein OS=Caenorhabditis elegans OX=6239 GN=rsp-8 PE=1 SV=1	rsp-8	RNA metabolism OR transcription;other metabolic processes;other biological processes	nucleus	nucleic acid binding activity	-1.48729	-3.9216	-2.12075	-1.60268	-1.86469	-1.60992	-1.79535	-1.77706	-1.34431	-0.60502	-1.45425	-0.845298	-2.70161	-1.61196	-3.00742	-2.52023	-2.03881	-1.67169	-0.943437	-1.14859	-1.51201	-0.587896	-0.644975	-1.34683
O16298	Uncharacterized protein OS=Caenorhabditis elegans OX=6239 GN=hpo-18 PE=1 SV=1	hpo-18	other metabolic processes;transport	other membranes;mitochondrion	transporter activity	5.39843	5.45774	6.00828	5.88856	5.53842	5.61432	6.3592	6.27879	5.975	5.82649	5.69897	5.81469	5.9417	6.47962	6.02258	6.08419	5.85896	6.16926	5.95009	5.72309	5.87823	5.37174	5.77283	5.54241
O01479	Tropomodulin OS=Caenorhabditis elegans OX=6239 GN=unc-94 PE=1 SV=2	unc-94	cell organization and biogenesis;developmental processes;other biological processes	cytoskeleton;other cell component	cytoskeletal activity	-1.5605	-0.800925	-0.347683	-0.748727	-0.745138	-0.93451	-0.817527	-3.21058	-1.85112	-1.9783	-2.1077	-0.510134	-2.75321	-1.19064	-2.86409	-1.53405	-1.8896	-2.6042	-0.825365	-2.55988	-1.73681	-1.47944	-1.49926	-2.13312
P91424	Dimethyladenosine transferase 1, mitochondrial OS=Caenorhabditis elegans OX=6239 GN=tfbm-1 PE=3 SV=2	tfbm-1	RNA metabolism OR transcription;other metabolic processes	mitochondrion	nucleic acid binding activity;other molecular function	-1.10424	-1.07346	-1.10176	-0.5783	-1.25368	-1.20699	-0.558235	-0.570556	-1.09012	-0.463742	-1.16016	-0.703248	-0.745739	-0.415101	-0.0309032	-0.84677	-0.085349	-0.0362512	-1.47864	-0.722503	-0.410626	-3.37985	-5.42223	-2.59515
O61820	Eukaryotic translation initiation factor 3 subunit E OS=Caenorhabditis elegans OX=6239 GN=eif-3.E PE=3 SV=1	eif-3.E	cell organization and biogenesis;protein metabolism;other metabolic processes	translational apparatus;nucleus;other cell component	nucleic acid binding activity	-0.741489	0.723711	-0.220595	0.00831567	0.366426	0.155186	0.0544733	0.369204	0.235458	-0.0732643	0.0286943	0.3754	0.632502	0.189568	0.221523	0.48998	-0.108202	0.563311	-0.181589	-0.449393	-0.222358	0.201827	-0.357734	-0.698412
Q7Z121	C-type lectin domain-containing protein OS=Caenorhabditis elegans OX=6239 GN=clec-266 PE=1 SV=1	clec-266		plasma membrane;other membranes	other molecular function	-0.0564293	0.724087	0.838176	0.390619	0.515666	0.500374	-1.39065	-1.28759	-1.02219	-1.04351	-0.693268	-0.148894	-1.49633	-1.03495	-2.33643	-0.952996	0.110324	-1.1312	1.20474	0.609993	0.21976	1.26846	-0.0107968	0.333791
[truncated: 1,758 more rows]

## Sheet: Biotin-_Anova_Results
Accession	Description	Gene Symbol	nrx-1(∆PBM)::TurboID_med	Prgef-1::TurboID_med	Wild_Type_med	nrx-1::TurboID_med	overall_p	nrx-1(∆PBM)::TurboID_log2fchange	nrx-1(∆PBM)::TurboID_p	Prgef-1::TurboID_log2fchange	Prgef-1::TurboID_p	Wild_Type_log2fchange	Wild_Type_p
[truncated: 2,720 more rows]

[truncated: 3 more sheets: Biotin+_Anova_Results, Biotin-_Enriched_Genes, Biotin+_Enriched_Genes]
